# Supplementary material for: 5-Chloro-2-(4-fluoro­phen­yl)-3-methyl­sulfinyl-1-benzofuran
Source: Acta Crystallogr Sect E Struct Rep Online. 2009 Oct 3;65(Pt 11):o2649. doi: 10.1107/S1600536809039749 (PMC2971000; doi:10.1107/S1600536809039749)
Supplement: Supplementary file 2 [file e-65-o2649-Isup2.hkl]

# 
# h,k,l, Fc-squared, Fo-squared, sigma(Fo-squared) and status flag 
# 
data_I
_shelx_title ' 09ZH-S IN P-1' 
_shelx_refln_list_code          4 
_shelx_F_calc_maximum       84.97 
_exptl_crystal_F_000       316.00 
_reflns_d_resolution_high  0.7680 
 
loop_ 
 _symmetry_equiv_pos_as_xyz 
 'x, y, z' 
 '-x, -y, -z' 
 
_cell_length_a     7.8484 
_cell_length_b     8.3176 
_cell_length_c    10.7353 
_cell_angle_alpha  95.637 
_cell_angle_beta   91.975 
_cell_angle_gamma 112.372 
 
_shelx_F_squared_multiplier     1.000 
 
loop_ 
 _refln_index_h 
 _refln_index_k 
 _refln_index_l 
 _refln_F_squared_calc 
 _refln_F_squared_meas 
 _refln_F_squared_sigma 
 _refln_observed_status 
   1   0   0      186.57      202.75      2.27 o 
   2   0   0      494.50      523.32     10.09 o 
   3   0   0       20.19       19.80      0.41 o 
   4   0   0        1.56        6.62      0.32 o 
   5   0   0      780.16      816.21      8.92 o 
   6   0   0       36.21       37.10      0.71 o 
   7   0   0       14.98       14.09      0.52 o 
   8   0   0       28.91       33.72      1.04 o 
   9   0   0        8.49        7.60      1.05 o 
  -9   1   0       28.12       34.17      1.34 o 
  -8   1   0        3.68        4.22      0.32 o 
  -7   1   0       72.92       70.01      1.07 o 
  -6   1   0        0.61        0.68      0.17 o 
  -5   1   0      105.27      109.84      1.56 o 
  -4   1   0     1888.71     1851.74     21.79 o 
  -3   1   0      308.27      334.46      3.78 o 
  -2   1   0     1678.93     1523.73     19.19 o 
  -1   1   0      445.59      457.17      9.04 o 
   0   1   0      996.28      949.47     32.83 o 
   1   1   0     1140.49     1062.65     14.45 o 
   2   1   0     1988.46     1898.21     28.83 o 
   3   1   0       23.48       35.17      0.55 o 
   4   1   0     1647.12     1678.13     18.28 o 
   5   1   0        2.44        5.40      0.35 o 
   6   1   0       40.98       43.39      0.94 o 
   7   1   0      119.74      117.84      2.20 o 
   8   1   0      228.78      217.90      6.74 o 
  -9   2   0       53.20       58.19      1.30 o 
  -8   2   0       97.53       98.09      1.39 o 
  -7   2   0        6.02        6.73      0.39 o 
  -6   2   0       52.37       51.18      0.83 o 
  -5   2   0      621.85      610.47      6.33 o 
  -4   2   0      119.46      132.30      1.43 o 
  -3   2   0      216.94      223.72      2.37 o 
  -1   2   0      239.06      262.79      2.93 o 
   0   2   0     5147.60     4196.78     45.25 o 
   1   2   0     1457.45     1483.25     17.65 o 
   2   2   0        2.85        1.03      0.21 o 
   3   2   0      592.38      693.32     12.64 o 
   4   2   0      352.12      335.05      6.02 o 
   5   2   0       61.93       56.34      1.19 o 
   6   2   0       84.71       79.26      1.47 o 
   7   2   0       33.75       34.45      0.99 o 
   8   2   0      188.35      176.19      5.83 o 
 -10   3   0        6.36        8.69      0.76 o 
  -9   3   0      121.28      119.46      2.18 o 
  -8   3   0       41.49       43.20      0.92 o 
  -7   3   0        0.16       -0.07      0.13 o 
  -6   3   0       28.69       26.27      0.54 o 
  -5   3   0       42.66       38.54      0.56 o 
  -4   3   0      275.28      245.45      2.60 o 
  -3   3   0      395.39      415.24      4.24 o 
  -2   3   0     1807.12     1833.83     31.99 o 
  -1   3   0      341.50      314.57      3.21 o 
   0   3   0     3927.80     3506.57     36.43 o 
   1   3   0        0.40        2.28      0.16 o 
   2   3   0      101.59      106.31      1.46 o 
   3   3   0      340.52      360.40      5.29 o 
   4   3   0      360.85      374.49      5.54 o 
   5   3   0      148.33      148.13      2.33 o 
   6   3   0      104.12       93.35      1.86 o 
   7   3   0       15.76       13.49      1.31 o 
 -10   4   0       39.49       37.77      1.09 o 
  -9   4   0       62.38       65.25      2.52 o 
  -8   4   0       56.26       56.33      1.27 o 
  -7   4   0       68.93       66.55      1.63 o 
  -6   4   0       25.50       26.45      0.54 o 
  -5   4   0     1796.90     1792.00     17.80 o 
  -4   4   0      867.21      911.06      9.17 o 
  -3   4   0      137.61      161.57      2.28 o 
  -2   4   0      168.89      155.24      1.69 o 
  -1   4   0      688.54      699.92      7.02 o 
   0   4   0     1693.00     1741.24     17.17 o 
   1   4   0     1846.02     1982.23     20.71 o 
   2   4   0        4.04        5.04      0.41 o 
   3   4   0       76.93       75.39      1.46 o 
   4   4   0      194.01      181.06      2.72 o 
   5   4   0        1.39        0.50      0.22 o 
   6   4   0       34.91       27.04      1.70 o 
   7   4   0       41.76       45.44      2.42 o 
 -10   5   0        7.73       10.85      0.70 o 
  -9   5   0       55.77       56.82      1.21 o 
  -8   5   0      106.66      104.56      1.75 o 
  -7   5   0       56.64       57.19      1.05 o 
  -6   5   0       36.00       40.23      0.86 o 
  -5   5   0      176.12      163.87      2.67 o 
  -4   5   0     1084.12     1149.14     15.88 o 
  -3   5   0       37.48       44.31      1.32 o 
  -2   5   0        0.32        0.96      0.61 o 
  -1   5   0      185.91      212.06      2.33 o 
   0   5   0      821.55      776.91      8.79 o 
   1   5   0        3.17        4.35      0.30 o 
   2   5   0       15.07        9.29      0.41 o 
   3   5   0       52.00       39.58      0.90 o 
   4   5   0       25.33       19.27      0.68 o 
   5   5   0      105.48       98.88      2.52 o 
   6   5   0        8.96        7.01      1.05 o 
 -10   6   0        0.09        0.42      0.79 o 
  -9   6   0       22.22       21.56      1.39 o 
  -8   6   0        4.39        3.30      0.37 o 
  -7   6   0       29.18       29.26      2.92 o 
  -6   6   0      165.93      171.87      3.15 o 
  -5   6   0      219.36      221.32      3.53 o 
  -4   6   0      386.20      364.68      5.93 o 
  -3   6   0       92.68       87.92      1.69 o 
  -2   6   0     1418.30     1492.95     14.94 o 
  -1   6   0      870.44      807.73      8.58 o 
   0   6   0      146.16      134.04      1.88 o 
   1   6   0       52.01       48.07      0.99 o 
   2   6   0        5.69        6.48      0.35 o 
   3   6   0       49.16       40.04      1.02 o 
   4   6   0      333.97      308.95      4.85 o 
   5   6   0        3.94        1.77      0.79 o 
  -9   7   0       28.23       26.84      1.12 o 
  -8   7   0      376.99      353.39      6.77 o 
  -7   7   0       42.42       42.05      1.27 o 
  -6   7   0       93.97       96.36      2.14 o 
  -5   7   0      287.52      277.01      4.89 o 
  -4   7   0       19.95       21.73      0.79 o 
  -3   7   0      113.99      110.10      4.40 o 
  -2   7   0       66.90       75.44      1.59 o 
  -1   7   0       18.30       23.09      0.67 o 
   0   7   0      262.31      263.47      3.64 o 
   1   7   0        3.57        6.00      0.36 o 
   2   7   0        4.24        6.47      0.38 o 
   3   7   0      121.90      139.18      2.52 o 
   4   7   0        7.72        7.40      1.11 o 
  -9   8   0      124.99      120.76      3.40 o 
  -8   8   0        2.25        1.88      0.37 o 
  -7   8   0       10.97       11.26      0.73 o 
  -6   8   0      172.65      167.65      3.39 o 
  -5   8   0       21.75       23.30      1.48 o 
  -4   8   0     1312.07     1280.73     20.15 o 
  -3   8   0      317.32      303.06      6.10 o 
  -2   8   0      432.61      418.46      8.91 o 
  -1   8   0      281.26      289.48      6.48 o 
   0   8   0      239.25      242.93      5.51 o 
   1   8   0       11.57       17.76      0.81 o 
   2   8   0        1.83        0.34      0.28 o 
   3   8   0       40.97       46.47      1.62 o 
  -8   9   0      100.65       99.58      2.70 o 
  -7   9   0       29.54       29.92      1.07 o 
  -6   9   0        1.54        1.45      0.48 o 
  -5   9   0        3.50        3.77      0.58 o 
  -4   9   0       18.33       19.61      1.02 o 
  -3   9   0       12.12       13.58      1.27 o 
  -2   9   0       30.55       36.33      1.76 o 
  -1   9   0      269.04      266.95      6.13 o 
   0   9   0      196.01      212.19      5.04 o 
   1   9   0        4.59        3.36      0.60 o 
  -7  10   0       28.82       28.32      1.12 o 
  -6  10   0        0.30        0.21      0.38 o 
  -5  10   0      256.79      256.03      4.27 o 
  -4  10   0      143.22      141.79      4.16 o 
  -3  10   0       11.44        9.82      1.17 o 
  -2  10   0        0.80        0.06      0.95 o 
  -1  10   0       14.07       11.71      1.11 o 
   1 -10   1        0.01       -0.26      0.98 o 
   2 -10   1        0.60       -0.26      0.62 o 
   3 -10   1      208.42      213.51      7.53 o 
   4 -10   1       27.90       27.98      1.71 o 
   5 -10   1       74.32       73.85      1.77 o 
   6 -10   1       13.76       13.76      0.80 o 
   7 -10   1       36.25       40.08      1.51 o 
  -1  -9   1       69.95       74.36      2.33 o 
   0  -9   1       21.60       23.80      1.25 o 
   1  -9   1       26.85       27.51      1.39 o 
   2  -9   1      270.76      276.65      6.37 o 
   3  -9   1       62.41       60.42      4.81 o 
   4  -9   1       44.43       49.74      1.31 o 
   5  -9   1       13.69       13.96      0.72 o 
   6  -9   1        4.09        3.25      0.47 o 
   7  -9   1      109.57      109.52      2.64 o 
   8  -9   1        0.25        0.16      0.44 o 
  -3  -8   1       15.62       17.42      1.02 o 
  -2  -8   1      427.70      427.55      6.44 o 
  -1  -8   1       91.87       90.51      1.76 o 
   0  -8   1      302.02      308.39      6.66 o 
   1  -8   1       27.83       24.43      1.29 o 
   2  -8   1       32.67       30.31      1.06 o 
   3  -8   1       25.26       26.44      0.85 o 
   4  -8   1       13.96       12.83      0.87 o 
   5  -8   1       58.16       57.66      1.37 o 
   6  -8   1      173.38      166.83      2.91 o 
   7  -8   1        6.94        6.25      0.52 o 
   8  -8   1       17.93       21.43      1.02 o 
   9  -8   1        0.00       -0.32      0.32 o 
  -4  -7   1       46.18       47.77      1.64 o 
  -3  -7   1       50.40       56.47      1.34 o 
  -2  -7   1        2.67        3.17      0.39 o 
  -1  -7   1      501.66      509.50      7.25 o 
   0  -7   1      589.40      581.35      8.16 o 
   1  -7   1      328.06      315.55      3.86 o 
   2  -7   1      953.05      999.73     12.49 o 
   3  -7   1       42.70       38.52      0.91 o 
   4  -7   1      171.18      160.81      2.47 o 
   5  -7   1        8.03        8.37      0.47 o 
   6  -7   1       56.60       58.73      1.33 o 
   7  -7   1      253.30      257.68      5.76 o 
   8  -7   1       42.68       37.54      1.30 o 
   9  -7   1       34.32       35.95      1.31 o 
  -5  -6   1      138.22      143.81      3.45 o 
  -4  -6   1        3.93        4.24      0.43 o 
  -3  -6   1       23.36       19.80      0.77 o 
  -2  -6   1       42.15       45.41      1.05 o 
  -1  -6   1      208.78      196.55      2.84 o 
   0  -6   1     1042.61     1095.84     12.30 o 
   1  -6   1       67.78       67.75      1.55 o 
   2  -6   1      213.82      209.01      2.26 o 
   3  -6   1       89.01       86.62      1.43 o 
   4  -6   1        1.06        0.62      0.24 o 
   5  -6   1        1.46        1.59      0.28 o 
   6  -6   1      832.89      823.77     11.38 o 
   7  -6   1       54.74       51.15      1.09 o 
   8  -6   1       92.26       91.62      2.15 o 
   9  -6   1        2.66        2.61      0.42 o 
  -6  -5   1       76.16       68.86      2.08 o 
  -5  -5   1       20.82       17.22      0.89 o 
  -4  -5   1       14.79       16.60      0.70 o 
  -3  -5   1       17.34       16.60      0.68 o 
  -2  -5   1      902.25      821.21     10.37 o 
  -1  -5   1     1340.60     1266.39     15.64 o 
   0  -5   1      478.09      505.08      5.35 o 
   1  -5   1        6.28        4.72      0.18 o 
   2  -5   1       67.90       67.88      0.87 o 
   3  -5   1      854.84      887.21     10.42 o 
   4  -5   1      839.60      851.46     11.53 o 
   5  -5   1        1.37        4.69      0.32 o 
   6  -5   1       66.21       65.06      1.20 o 
   7  -5   1       58.68       53.95      0.92 o 
   8  -5   1       26.45       25.16      0.98 o 
   9  -5   1       27.86       26.53      0.87 o 
  10  -5   1        5.45        4.54      0.46 o 
  -7  -4   1       47.87       43.41      2.36 o 
  -6  -4   1        0.28        1.07      0.34 o 
  -5  -4   1       72.15       63.65      1.57 o 
  -4  -4   1       56.76       47.79      1.12 o 
  -3  -4   1      112.31      103.78      2.24 o 
  -2  -4   1        0.31        0.88      0.20 o 
  -1  -4   1      671.30      661.80      8.69 o 
   0  -4   1     1035.45     1009.90      9.39 o 
   1  -4   1      189.41      214.83      2.40 o 
   2  -4   1      933.43      979.41     10.64 o 
   3  -4   1        2.05        4.01      0.17 o 
   4  -4   1      252.25      290.41      3.30 o 
   5  -4   1       44.34       47.76      0.62 o 
   6  -4   1       68.24       66.59      0.85 o 
   7  -4   1      387.20      387.98      4.37 o 
   8  -4   1        8.81       10.03      0.47 o 
   9  -4   1       18.53       18.30      0.71 o 
  10  -4   1        0.46        0.68      0.46 o 
  -7  -3   1       11.50       14.40      0.86 o 
  -6  -3   1      109.64      100.37      2.19 o 
  -5  -3   1       96.85       94.04      2.38 o 
  -4  -3   1        1.24        0.53      0.20 o 
  -3  -3   1      150.07      173.40      3.30 o 
  -2  -3   1     2542.17     2525.14     46.11 o 
  -1  -3   1      232.36      233.78      3.22 o 
   0  -3   1      365.89      406.80      4.17 o 
   1  -3   1       80.65      102.88      1.26 o 
   2  -3   1      254.88      247.39      2.78 o 
   3  -3   1     1922.08     1856.57     44.08 o 
   4  -3   1       26.13       19.17      0.31 o 
   5  -3   1       83.60       75.24      0.90 o 
   6  -3   1      508.97      504.82      4.87 o 
   7  -3   1       10.68       10.30      0.33 o 
   8  -3   1      135.12      139.56      1.93 o 
   9  -3   1        7.13        8.78      0.51 o 
  -8  -2   1       65.94       62.99      1.97 o 
  -7  -2   1       18.59       18.59      0.73 o 
  -6  -2   1      332.90      339.83     11.59 o 
  -5  -2   1      435.68      421.98      7.47 o 
  -4  -2   1        2.33        1.98      0.18 o 
  -3  -2   1      404.61      405.57      5.28 o 
  -2  -2   1        2.52        8.98      0.68 o 
  -1  -2   1     1889.94     1710.25     30.21 o 
   0  -2   1     1776.68     1673.28     17.70 o 
   1  -2   1     2660.57     2508.52     32.11 o 
   2  -2   1     1763.94     1612.06     18.39 o 
   3  -2   1      118.85      136.23      1.55 o 
   4  -2   1       37.13       33.61      0.44 o 
   5  -2   1       64.21       60.40      0.76 o 
   6  -2   1       34.92       27.50      0.48 o 
   7  -2   1      509.11      510.49      5.50 o 
   8  -2   1        0.10        0.12      0.17 o 
   9  -2   1       84.21       89.75      2.58 o 
  -9  -1   1        4.45        4.58      0.92 o 
  -8  -1   1       25.05       24.71      1.13 o 
  -7  -1   1       49.56       50.74      1.46 o 
  -6  -1   1       95.59       87.34      2.00 o 
  -5  -1   1        0.37        0.49      0.15 o 
  -4  -1   1      141.07      147.85      2.02 o 
  -3  -1   1        1.85        3.08      0.22 o 
  -2  -1   1     2724.61     2310.56     31.26 o 
  -1  -1   1     1160.43     1117.35     27.13 o 
   0  -1   1     1382.02     1266.91     14.43 o 
   1  -1   1      162.82      172.70      1.77 o 
   2  -1   1        0.11        0.86      0.07 o 
   3  -1   1      200.29      198.35      1.88 o 
   4  -1   1       14.99       14.53      0.31 o 
   5  -1   1       57.64       57.95      0.79 o 
   6  -1   1      397.69      398.52      4.39 o 
   7  -1   1       36.53       35.41      0.68 o 
   8  -1   1      210.27      212.76      3.38 o 
   9  -1   1        0.14       -0.46      0.46 o 
  -9   0   1      105.18      104.44      2.78 o 
  -8   0   1        3.17        2.01      0.31 o 
  -7   0   1       76.89       88.82      2.66 o 
  -6   0   1      876.62      856.71     10.82 o 
  -5   0   1       90.10       78.83      1.44 o 
  -4   0   1      231.81      247.90      3.14 o 
  -3   0   1       65.42       71.58      1.02 o 
  -2   0   1     7220.35     6130.15     74.35 o 
  -1   0   1      620.84      615.19     11.13 o 
   0   0   1      346.53      328.85      8.52 o 
   1   0   1      142.41      161.06      4.31 o 
   2   0   1     1390.17     1248.62     16.68 o 
   3   0   1       33.70       35.07      0.75 o 
   4   0   1       27.07       19.35      0.33 o 
   5   0   1       55.64       54.34      0.73 o 
   6   0   1      203.86      199.64      2.37 o 
   7   0   1       50.97       54.41      1.11 o 
   8   0   1        0.19        0.40      0.34 o 
   9   0   1       93.07       98.28      3.80 o 
  -9   1   1       21.91       23.34      0.95 o 
  -8   1   1        0.03       -0.11      0.20 o 
  -7   1   1      260.46      259.82      3.36 o 
  -6   1   1      173.70      189.52      3.56 o 
  -5   1   1       98.84       90.10      1.35 o 
  -4   1   1      135.55      126.01      1.72 o 
  -3   1   1     4212.23     3782.18     51.71 o 
  -1   1   1      346.85      360.28      4.90 o 
   0   1   1        0.43        0.66      0.09 o 
   1   1   1      370.75      383.70      3.63 o 
   2   1   1     1306.40     1309.54     13.18 o 
   3   1   1      525.72      535.32      5.78 o 
   4   1   1       15.08       14.39      0.31 o 
   5   1   1       50.61       50.09      0.84 o 
   6   1   1        4.48        4.96      0.31 o 
   7   1   1      160.17      161.66      3.35 o 
   8   1   1       40.00       46.09      2.29 o 
  -9   2   1       14.48       15.49      0.60 o 
  -8   2   1        8.15        7.18      0.38 o 
  -7   2   1       12.12       12.69      0.47 o 
  -6   2   1     1048.72     1018.43     13.24 o 
  -5   2   1      923.77      957.46     11.43 o 
  -4   2   1     2085.36     2213.34     27.61 o 
  -3   2   1       42.34       47.84      0.71 o 
  -2   2   1     1101.75     1057.97     11.85 o 
  -1   2   1     2026.99     1877.75     25.84 o 
   0   2   1       22.39       21.38      0.30 o 
   1   2   1       37.66       37.01      0.55 o 
   2   2   1     1182.65     1267.86     13.27 o 
   3   2   1        4.99       10.92      0.31 o 
   4   2   1        1.93        0.75      0.12 o 
   5   2   1       45.95       43.86      0.92 o 
   6   2   1      848.39      811.31     10.53 o 
   7   2   1       57.98       51.40      2.42 o 
   8   2   1      139.50      143.46      5.04 o 
 -10   3   1       25.37       26.47      1.29 o 
  -9   3   1       18.54       19.20      0.74 o 
  -8   3   1        1.94        1.81      0.28 o 
  -7   3   1      261.82      260.30      3.90 o 
  -6   3   1      160.69      161.66      2.22 o 
  -5   3   1      327.45      322.31      3.29 o 
  -4   3   1     3272.83     3174.10     30.78 o 
  -3   3   1        0.17        2.92      0.23 o 
  -2   3   1      381.96      389.29      4.90 o 
  -1   3   1     1754.82     1682.38     35.15 o 
   0   3   1      681.31      710.54      7.11 o 
   1   3   1      489.68      604.35      6.07 o 
   2   3   1     1215.33     1174.07     11.62 o 
   3   3   1       49.73       48.50      0.84 o 
   4   3   1      127.03      115.18      1.84 o 
   5   3   1      107.10      102.15      1.74 o 
   6   3   1       14.64       13.55      1.07 o 
   7   3   1      295.08      282.92      8.45 o 
 -10   4   1       54.12       57.49      1.91 o 
  -9   4   1       28.81       26.81      0.87 o 
  -8   4   1       24.20       25.72      1.68 o 
  -7   4   1       38.20       39.20      0.83 o 
  -6   4   1       20.61       15.13      0.44 o 
  -5   4   1      223.76      218.74      3.07 o 
  -4   4   1      108.39      122.82      1.93 o 
  -3   4   1      422.07      468.01      5.39 o 
  -2   4   1     1374.85     1360.20     13.46 o 
  -1   4   1      285.29      340.17      3.70 o 
   0   4   1        9.26        5.65      0.40 o 
   1   4   1      820.20      861.13      8.60 o 
   2   4   1       26.83       29.25      0.62 o 
   3   4   1      243.42      246.03      3.15 o 
   4   4   1      447.60      423.61      5.75 o 
   5   4   1       55.89       47.94      1.17 o 
   6   4   1       93.64       95.59      3.67 o 
   7   4   1       65.98       56.90      2.75 o 
 -10   5   1        0.04        0.04      0.28 o 
  -9   5   1       11.90       11.74      0.82 o 
  -8   5   1       63.99       61.05      1.36 o 
  -7   5   1      158.21      151.70      2.67 o 
  -6   5   1     1516.00     1521.06     18.62 o 
  -5   5   1      176.20      190.70      3.01 o 
  -4   5   1       87.35       84.07      2.23 o 
  -3   5   1      344.65      342.48      4.35 o 
  -2   5   1        0.19        0.35      0.07 o 
  -1   5   1     1697.53     1803.54     28.79 o 
   0   5   1       28.67       28.02      0.53 o 
   1   5   1       12.76       12.53      0.42 o 
   2   5   1      198.74      194.07      2.59 o 
   3   5   1        0.07        0.02      0.15 o 
   4   5   1        1.63        0.56      0.22 o 
   5   5   1        4.65        7.01      0.98 o 
   6   5   1      199.72      206.05      6.61 o 
 -10   6   1      141.40      139.33      5.43 o 
  -9   6   1        1.06        1.46      0.33 o 
  -8   6   1       54.94       55.22      1.30 o 
  -7   6   1      329.14      325.81      4.84 o 
  -6   6   1      227.99      229.55      5.97 o 
  -5   6   1      622.86      633.96      9.11 o 
  -4   6   1       30.03       29.65      0.85 o 
  -3   6   1        1.35        3.47      0.49 o 
  -2   6   1      525.12      512.80      7.96 o 
  -1   6   1       15.57       14.56      0.53 o 
   0   6   1       41.59       41.15      0.81 o 
   1   6   1      178.28      165.73      2.28 o 
   2   6   1      374.92      347.00      4.65 o 
   3   6   1       55.08       56.52      1.15 o 
   4   6   1        0.68        0.19      0.39 o 
   5   6   1        1.54        1.77      0.72 o 
  -9   7   1       18.26       17.55      0.90 o 
  -8   7   1        6.07        4.58      0.69 o 
  -7   7   1       29.92       27.32      1.02 o 
  -6   7   1      508.87      488.84      8.13 o 
  -5   7   1       27.65       27.30      0.98 o 
  -4   7   1      457.32      473.06      9.24 o 
  -3   7   1      125.06      113.68      2.16 o 
  -2   7   1        8.47        8.67      0.87 o 
  -1   7   1       46.95       47.53      1.09 o 
   0   7   1       77.74       77.62      1.38 o 
   1   7   1       21.02       26.41      0.73 o 
   2   7   1      293.73      285.67      3.99 o 
   3   7   1       52.69       48.53      1.22 o 
   4   7   1       41.80       49.30      2.49 o 
  -9   8   1        8.69        8.82      0.70 o 
  -8   8   1      201.46      188.42      4.43 o 
  -7   8   1        8.75        9.33      0.68 o 
  -6   8   1      347.57      336.97      5.97 o 
  -5   8   1      220.79      213.62      4.09 o 
  -4   8   1       14.95       13.91      0.85 o 
  -3   8   1      131.64      132.24      3.06 o 
  -2   8   1       70.46       66.37      3.40 o 
  -1   8   1       22.99       28.13      1.53 o 
   0   8   1        0.75        1.07      0.42 o 
   1   8   1      115.75      128.63      2.71 o 
   2   8   1      103.71      103.09      2.26 o 
   3   8   1       15.45       10.74      1.24 o 
  -8   9   1       19.30       17.53      1.00 o 
  -7   9   1      107.53      111.78      2.67 o 
  -6   9   1      678.20      661.23     11.05 o 
  -5   9   1        2.11        2.41      0.51 o 
  -4   9   1      226.18      231.09      6.57 o 
  -3   9   1       12.01       11.48      1.23 o 
  -2   9   1      266.00      277.71      6.50 o 
  -1   9   1       16.62       21.73      1.64 o 
   0   9   1       20.22       21.21      1.77 o 
   1   9   1      112.87      131.71      3.46 o 
  -6  10   1      221.14      217.07      7.88 o 
  -5  10   1       19.03       18.65      1.11 o 
  -4  10   1        6.40        6.69      1.34 o 
  -3  10   1      142.24      138.09      4.07 o 
  -2  10   1       13.99       16.43      1.39 o 
  -1  10   1       24.31       24.32      1.50 o 
   1 -10   2        0.54        0.75      0.85 o 
   2 -10   2      315.58      335.08      7.50 o 
   3 -10   2       28.04       28.98      1.62 o 
   4 -10   2        0.03       -0.45      0.74 o 
   5 -10   2      181.52      191.13      3.36 o 
   6 -10   2       62.68       60.92      2.89 o 
   7 -10   2       82.52       87.32      2.33 o 
  -2  -9   2       95.02      104.96      3.99 o 
  -1  -9   2        0.45        1.17      1.28 o 
   0  -9   2        0.08        0.37      0.44 o 
   1  -9   2      180.18      182.78      4.49 o 
   2  -9   2       13.22       14.36      1.05 o 
   3  -9   2       13.70       12.85      1.28 o 
   4  -9   2        0.86        0.66      0.44 o 
   5  -9   2       15.29       16.48      0.78 o 
   6  -9   2      108.21      107.13      2.52 o 
   7  -9   2        0.54        0.29      0.47 o 
   8  -9   2        7.49        7.27      1.14 o 
  -3  -8   2      172.99      180.87      4.65 o 
  -2  -8   2       19.13       18.83      0.84 o 
  -1  -8   2       23.23       23.12      0.87 o 
   0  -8   2       93.73       94.61      2.62 o 
   1  -8   2        9.65       11.61      2.16 o 
   2  -8   2      116.90      123.70      2.57 o 
   3  -8   2       16.55       18.88      0.71 o 
   4  -8   2      118.49      111.66      2.10 o 
   5  -8   2      174.15      167.33      3.28 o 
   6  -8   2      125.76      120.49      2.29 o 
   7  -8   2       46.04       46.32      1.69 o 
   8  -8   2        0.90        0.42      0.38 o 
   9  -8   2       46.73       44.74      1.52 o 
  -4  -7   2      228.87      234.81      5.09 o 
  -3  -7   2       42.24       45.06      1.30 o 
  -2  -7   2      480.07      481.58      7.99 o 
  -1  -7   2       71.69       67.03      1.39 o 
   0  -7   2        8.49        6.60      0.41 o 
   1  -7   2      220.30      240.34      3.42 o 
   2  -7   2      335.20      337.59      4.53 o 
   3  -7   2        0.69        0.39      0.23 o 
   4  -7   2       59.10       56.13      1.16 o 
   5  -7   2       38.91       37.86      0.93 o 
   6  -7   2      368.42      363.44      4.95 o 
   7  -7   2      106.42      103.92      2.34 o 
   8  -7   2        3.74        4.40      0.53 o 
   9  -7   2        1.76        2.07      0.44 o 
  -5  -6   2        1.12        0.82      0.39 o 
  -4  -6   2       51.36       48.89      1.37 o 
  -3  -6   2      346.77      335.84      7.10 o 
  -2  -6   2       32.68       34.80      2.65 o 
  -1  -6   2      162.14      141.65      2.18 o 
   0  -6   2      396.70      421.33      4.97 o 
   1  -6   2       17.89       15.02      0.56 o 
   2  -6   2      399.22      399.37      4.47 o 
   3  -6   2        9.92       15.84      0.46 o 
   4  -6   2      221.22      229.83      3.25 o 
   5  -6   2      203.56      203.91      2.92 o 
   6  -6   2      384.70      380.80      5.96 o 
   7  -6   2      110.59      113.34      2.15 o 
   8  -6   2        2.14        1.83      0.38 o 
   9  -6   2       32.18       29.72      1.13 o 
  -6  -5   2        1.62        2.93      0.59 o 
  -5  -5   2        7.72        8.14      0.67 o 
  -4  -5   2       47.00       45.10      1.82 o 
  -3  -5   2     1265.97     1167.03     23.39 o 
  -2  -5   2      593.33      604.11     11.30 o 
  -1  -5   2        4.07        4.54      0.42 o 
   0  -5   2       46.96       42.14      0.82 o 
   1  -5   2       82.57       86.71      1.18 o 
   2  -5   2      293.41      285.10      2.82 o 
   3  -5   2      335.82      367.40      3.88 o 
   4  -5   2       16.22       21.96      0.52 o 
   5  -5   2      188.97      173.90      2.12 o 
   6  -5   2      232.42      221.52      3.10 o 
   7  -5   2      118.63      113.45      1.69 o 
   8  -5   2       10.46       10.51      0.64 o 
   9  -5   2       59.50       61.43      1.67 o 
  10  -5   2      144.78      147.31      7.04 o 
  -7  -4   2       29.60       30.47      2.16 o 
  -6  -4   2       26.90       26.98      1.15 o 
  -5  -4   2        0.60        0.04      0.43 o 
  -4  -4   2      661.66      631.05     13.02 o 
  -3  -4   2      206.23      193.28      3.76 o 
  -2  -4   2       57.07       45.90      1.21 o 
  -1  -4   2       81.69       73.25      1.58 o 
   0  -4   2        1.67        1.85      0.17 o 
   1  -4   2     2492.72     2485.79     42.53 o 
   2  -4   2     1209.92     1300.64     14.49 o 
   3  -4   2       91.72      113.01      1.32 o 
   4  -4   2      176.63      185.81      1.93 o 
   5  -4   2        4.46        6.83      0.31 o 
   6  -4   2      626.16      602.86      6.24 o 
   7  -4   2        4.55        4.84      0.27 o 
   8  -4   2       16.70       17.44      0.79 o 
   9  -4   2       65.58       65.65      1.44 o 
  10  -4   2        7.61        6.33      0.69 o 
  -7  -3   2        1.10        1.60      0.42 o 
  -6  -3   2      106.72      102.91      2.86 o 
  -5  -3   2        6.78        7.84      1.24 o 
  -4  -3   2      165.30      166.17      3.28 o 
  -3  -3   2     1457.68     1393.30     23.36 o 
  -2  -3   2      120.62      116.84      2.30 o 
  -1  -3   2      560.01      614.40      7.19 o 
   0  -3   2      112.42      116.12      1.42 o 
   1  -3   2      351.73      412.60      3.91 o 
   2  -3   2      184.96      167.67      1.81 o 
   3  -3   2      130.84      140.60      1.42 o 
   4  -3   2      280.78      300.73      2.78 o 
   5  -3   2      463.42      448.62      4.30 o 
   6  -3   2       38.67       42.41      0.80 o 
   7  -3   2      305.94      306.07      3.25 o 
   8  -3   2       33.48       31.76      0.71 o 
   9  -3   2      146.80      147.39      3.66 o 
  -8  -2   2        1.29        1.15      0.42 o 
  -7  -2   2      143.55      146.88      4.35 o 
  -6  -2   2       42.58       37.06      1.43 o 
  -5  -2   2       17.50       17.69      0.73 o 
  -4  -2   2      568.27      565.22      9.70 o 
  -3  -2   2       62.24       74.10      1.83 o 
  -2  -2   2      648.18      659.03      8.50 o 
  -1  -2   2      195.15      224.05      2.68 o 
   0  -2   2      558.94      554.32      5.50 o 
   1  -2   2     2931.03     2570.38     24.82 o 
   2  -2   2       32.32       28.32      0.35 o 
   3  -2   2       57.15       70.88      0.79 o 
   4  -2   2       29.20       34.16      0.46 o 
   5  -2   2      311.69      322.37      3.14 o 
   6  -2   2      677.12      668.62      6.66 o 
   7  -2   2       75.88       73.84      1.07 o 
   8  -2   2       15.04       16.01      0.63 o 
   9  -2   2       57.22       59.56      1.99 o 
  -9  -1   2        0.03       -0.10      0.32 o 
  -8  -1   2      255.34      275.32      8.38 o 
  -7  -1   2       68.10       61.94      2.00 o 
  -6  -1   2       36.17       32.12      1.05 o 
  -5  -1   2       29.11       34.02      0.81 o 
  -4  -1   2      399.08      378.80      4.70 o 
  -3  -1   2      518.58      504.36      6.08 o 
  -2  -1   2       48.17       47.19      0.72 o 
  -1  -1   2      210.58      213.31      2.35 o 
   0  -1   2     1160.80     1072.09     12.19 o 
   1  -1   2      668.85      673.30     10.35 o 
   2  -1   2      346.07      352.69      3.37 o 
   3  -1   2       36.25       42.40      0.55 o 
   4  -1   2      656.24      654.56      6.42 o 
   5  -1   2      424.30      417.13      4.22 o 
   6  -1   2      322.85      332.49      3.46 o 
   7  -1   2      238.12      245.76      3.02 o 
   8  -1   2        0.00       -0.31      0.31 o 
   9  -1   2        5.86        6.74      0.98 o 
  -9   0   2       30.20       33.65      1.96 o 
  -8   0   2       49.65       53.76      2.59 o 
  -7   0   2      122.20      116.77      3.09 o 
  -6   0   2       52.12       52.54      1.15 o 
  -5   0   2        5.24        6.27      0.37 o 
  -4   0   2      543.21      552.05      6.69 o 
  -3   0   2      111.43      107.05      1.33 o 
  -2   0   2      338.72      423.98      4.34 o 
  -1   0   2     1264.93     1153.50     12.81 o 
   0   0   2      116.20      125.63      1.32 o 
   1   0   2     2172.27     1991.40     22.52 o 
   2   0   2      174.04      185.87      1.94 o 
   3   0   2       57.79       54.30      0.71 o 
   4   0   2        0.91        1.26      0.10 o 
   5   0   2      285.90      272.71      2.90 o 
   6   0   2      239.93      236.37      3.22 o 
   7   0   2       33.86       33.66      1.35 o 
   8   0   2        8.58        8.83      0.78 o 
   9   0   2        1.72        0.65      0.65 o 
  -9   1   2      142.39      149.44      3.91 o 
  -8   1   2      239.33      235.69      5.13 o 
  -7   1   2        0.01        0.66      0.94 o 
  -6   1   2      164.51      152.82      2.57 o 
  -5   1   2      196.26      215.41      3.08 o 
  -4   1   2     3556.42     3274.61     37.47 o 
  -3   1   2      267.78      251.44      2.68 o 
  -2   1   2       22.30       21.59      0.82 o 
  -1   1   2      131.02      134.88      1.55 o 
   0   1   2     1977.05     1793.20     17.39 o 
   1   1   2      585.27      570.21      5.76 o 
   2   1   2      476.90      471.93      5.00 o 
   3   1   2       13.35       17.89      0.51 o 
   4   1   2      271.55      242.85      2.78 o 
   5   1   2        5.41        5.93      0.30 o 
   6   1   2      382.40      376.47      6.67 o 
   7   1   2       23.74       22.74      1.17 o 
   8   1   2       10.70       10.67      1.24 o 
  -9   2   2       18.30       20.81      1.06 o 
  -8   2   2      366.89      379.19      5.85 o 
  -7   2   2       22.97       17.38      0.58 o 
  -6   2   2        0.38        0.58      0.21 o 
  -5   2   2      626.66      655.60      7.65 o 
  -4   2   2     1876.61     1955.69     27.21 o 
  -3   2   2      173.67      157.91      1.84 o 
  -2   2   2       29.01       37.36      0.46 o 
  -1   2   2        0.54        0.75      0.16 o 
   0   2   2     3427.65     3053.83     29.88 o 
   1   2   2      607.60      658.02      6.21 o 
   2   2   2        6.83        5.51      0.19 o 
   3   2   2        0.10        0.77      0.10 o 
   4   2   2      176.23      177.64      2.14 o 
   5   2   2      335.48      330.41      5.22 o 
   6   2   2        0.10       -0.30      0.30 o 
   7   2   2       24.07       24.95      1.70 o 
   8   2   2      120.38      127.48      4.71 o 
 -10   3   2       12.52       12.39      1.64 o 
  -9   3   2      134.67      145.34      2.97 o 
  -8   3   2       11.16       12.19      0.68 o 
  -7   3   2     1004.91      998.41     11.78 o 
  -6   3   2     1427.14     1439.11     18.48 o 
  -5   3   2       32.48       31.97      0.55 o 
  -4   3   2     1575.68     1567.85     15.45 o 
  -3   3   2       32.04       32.46      0.53 o 
  -2   3   2       83.68       79.05      0.86 o 
  -1   3   2      115.49      106.16      1.12 o 
   0   3   2      122.68      148.64      1.64 o 
   1   3   2      343.06      308.09      3.39 o 
   2   3   2       22.14       14.73      0.30 o 
   3   3   2        0.38        0.64      0.12 o 
   4   3   2      303.88      281.41      3.91 o 
   5   3   2      313.31      293.19      4.80 o 
   6   3   2      560.87      563.14     11.71 o 
   7   3   2       22.98       20.95      1.70 o 
 -10   4   2        0.01        0.25      0.29 o 
  -9   4   2       42.07       37.82      1.23 o 
  -8   4   2      167.75      170.04      3.30 o 
  -7   4   2      111.83      107.48      2.27 o 
  -6   4   2       43.70       51.51      0.86 o 
  -5   4   2        1.87        1.41      0.15 o 
  -4   4   2        7.56        6.77      0.34 o 
  -3   4   2      706.93      704.02      6.96 o 
  -2   4   2      607.05      671.63      6.72 o 
  -1   4   2      485.71      578.30      5.84 o 
   0   4   2     2350.83     2362.00     29.89 o 
   1   4   2       51.08       45.87      0.77 o 
   2   4   2      482.07      471.15      5.61 o 
   3   4   2       17.33       14.56      0.50 o 
   4   4   2       37.54       38.68      0.90 o 
   5   4   2      237.51      242.25      5.62 o 
   6   4   2        0.74        1.05      0.72 o 
   7   4   2        2.75        3.40      0.92 o 
 -10   5   2        1.32        1.22      0.36 o 
  -9   5   2        9.41       12.98      0.64 o 
  -8   5   2      128.08      126.58      2.74 o 
  -7   5   2      125.02      119.85      2.13 o 
  -6   5   2       23.39       21.59      0.92 o 
  -5   5   2       33.44       34.40      0.73 o 
  -4   5   2      179.16      172.21      2.39 o 
  -3   5   2      483.26      516.21      6.40 o 
  -2   5   2        9.43        8.27      0.25 o 
  -1   5   2      462.96      474.44      5.15 o 
   0   5   2      138.17      127.10      1.72 o 
   1   5   2      695.60      701.24      8.85 o 
   2   5   2      159.34      155.29      2.15 o 
   3   5   2       86.81       71.91      1.23 o 
   4   5   2        0.53        0.97      0.33 o 
   5   5   2      330.93      302.82      8.90 o 
   6   5   2       86.36       79.75      3.47 o 
  -9   6   2       48.14       48.54      1.27 o 
  -8   6   2      312.74      303.83      6.80 o 
  -7   6   2      190.98      185.13      3.04 o 
  -6   6   2        1.40        1.55      0.27 o 
  -5   6   2      168.00      170.27      3.90 o 
  -4   6   2      313.83      310.84      4.73 o 
  -3   6   2      384.21      408.08      5.21 o 
  -2   6   2        0.08        0.38      0.12 o 
  -1   6   2        0.44        1.07      0.41 o 
   0   6   2      128.76      129.87      4.57 o 
   1   6   2      186.57      192.73      2.82 o 
   2   6   2       50.60       56.47      1.42 o 
   3   6   2        7.42        7.67      0.56 o 
   4   6   2      118.60      122.90      4.39 o 
   5   6   2        1.45        0.98      0.72 o 
  -9   7   2      152.92      149.78      3.20 o 
  -8   7   2       36.42       41.03      1.33 o 
  -7   7   2      346.22      324.16      5.72 o 
  -6   7   2        8.58        8.84      0.63 o 
  -5   7   2        4.90        3.89      0.44 o 
  -4   7   2      211.25      211.15      3.92 o 
  -3   7   2       40.48       39.85      1.22 o 
  -2   7   2        9.44        9.71      0.45 o 
  -1   7   2       40.03       38.84      1.16 o 
   0   7   2      745.12      743.75     10.37 o 
   1   7   2        9.16       10.53      0.55 o 
   2   7   2        2.64        2.99      0.35 o 
   3   7   2        3.33        3.97      0.65 o 
   4   7   2        0.43        0.65      0.72 o 
  -9   8   2        0.96        3.97      1.11 o 
  -8   8   2       86.15       85.16      2.40 o 
  -7   8   2        1.41        1.60      0.44 o 
  -6   8   2       17.95       19.25      0.93 o 
  -5   8   2       97.74       89.98      2.18 o 
  -4   8   2       32.50       33.15      1.39 o 
  -3   8   2        0.08       -0.08      0.54 o 
  -2   8   2       13.29       13.53      1.51 o 
  -1   8   2       66.84       74.68      2.50 o 
   0   8   2       41.92       43.11      1.67 o 
   1   8   2      330.71      328.34      6.66 o 
   2   8   2        6.28        7.35      0.76 o 
  -8   9   2      278.75      290.54      8.78 o 
  -7   9   2      123.43      122.19      2.86 o 
  -6   9   2       14.06       14.52      0.94 o 
  -5   9   2      148.75      146.69      3.23 o 
  -4   9   2        0.68        1.01      0.50 o 
  -3   9   2       22.10       22.82      1.93 o 
  -2   9   2        5.38        5.08      0.95 o 
  -1   9   2       43.10       51.82      2.13 o 
   0   9   2      342.73      336.20     10.41 o 
   1   9   2        0.55        0.52      0.79 o 
  -6  10   2       81.71       76.63      2.23 o 
  -5  10   2        0.11       -0.21      0.45 o 
  -4  10   2      242.28      250.44      7.07 o 
  -3  10   2       10.78       14.38      2.32 o 
  -2  10   2       25.87       26.64      1.69 o 
  -1  10   2       42.21       50.47      2.13 o 
   1 -10   3       62.17       70.84      2.95 o 
   2 -10   3       41.59       42.07      1.77 o 
   3 -10   3        0.11       -0.12      0.60 o 
   4 -10   3      412.54      423.19     22.20 o 
   5 -10   3      106.31      105.29      2.50 o 
   6 -10   3       98.76       98.44      2.66 o 
  -1  -9   3       20.93       20.43      1.57 o 
   0  -9   3      372.80      392.65     12.01 o 
   1  -9   3       46.77       49.91      1.80 o 
   2  -9   3       11.98       10.68      1.34 o 
   3  -9   3      468.26      482.24     14.57 o 
   4  -9   3       26.31       27.08      1.18 o 
   5  -9   3      238.58      241.53      6.31 o 
   6  -9   3       35.69       37.29      2.09 o 
   7  -9   3       28.54       24.91      1.32 o 
   8  -9   3       26.88       24.54      1.16 o 
  -3  -8   3       24.62       18.97      1.04 o 
  -2  -8   3        3.46        4.28      0.47 o 
  -1  -8   3       96.37       94.15      3.47 o 
   0  -8   3       42.50       46.36      1.64 o 
   1  -8   3       51.26       54.57      1.87 o 
   2  -8   3      116.04      110.95      2.34 o 
   3  -8   3        0.56       -0.05      0.37 o 
   4  -8   3       58.83       61.88      1.46 o 
   5  -8   3       26.25       24.28      0.88 o 
   6  -8   3       25.14       28.66      1.11 o 
   7  -8   3       15.18       14.45      0.85 o 
   8  -8   3      136.44      142.91      3.22 o 
  -4  -7   3       99.58      103.03      3.01 o 
  -3  -7   3       13.23       11.97      0.71 o 
  -2  -7   3       41.70       39.20      1.27 o 
  -1  -7   3       22.45       21.65      0.71 o 
   0  -7   3       26.42       31.44      0.83 o 
   1  -7   3        1.71        1.93      0.39 o 
   2  -7   3      209.56      200.07      2.87 o 
   3  -7   3        0.66        1.06      0.50 o 
   4  -7   3      962.16      954.52     11.95 o 
   5  -7   3        2.35        2.26      0.29 o 
   6  -7   3        8.09        7.06      0.57 o 
   7  -7   3       38.25       37.84      1.27 o 
   8  -7   3        0.00       -0.18      0.43 o 
   9  -7   3       64.17       70.48      1.95 o 
  -5  -6   3       96.69      107.96      2.85 o 
  -4  -6   3      267.23      260.11      4.73 o 
  -3  -6   3        1.39        1.36      0.38 o 
  -2  -6   3      121.58      114.66      2.97 o 
  -1  -6   3      228.98      242.27      3.98 o 
   0  -6   3     1092.81     1095.15     13.83 o 
   1  -6   3       11.02        8.62      0.41 o 
   2  -6   3        0.03        0.24      0.17 o 
   3  -6   3      379.95      372.22      4.52 o 
   4  -6   3       55.86       54.57      1.09 o 
   5  -6   3      621.51      610.32      7.80 o 
   6  -6   3        2.09        2.23      0.31 o 
   7  -6   3        6.71        7.32      0.56 o 
   8  -6   3       90.15       89.02      3.74 o 
   9  -6   3        0.85        0.73      0.48 o 
  -6  -5   3        4.28        3.20      0.53 o 
  -5  -5   3       53.48       53.49      2.42 o 
  -4  -5   3       97.40       94.75      2.66 o 
  -3  -5   3      149.49      139.02      3.46 o 
  -2  -5   3      191.18      198.84      3.90 o 
  -1  -5   3      102.24       93.30      1.67 o 
   0  -5   3      904.04      959.86     12.10 o 
   1  -5   3        6.56        3.36      0.27 o 
   2  -5   3       41.22       43.96      0.68 o 
   3  -5   3       11.60       21.13      0.43 o 
   4  -5   3     1305.57     1304.86     13.08 o 
   5  -5   3       42.37       42.10      0.72 o 
   6  -5   3      130.31      121.96      2.53 o 
   7  -5   3       62.63       56.50      2.78 o 
   8  -5   3       75.06       75.07      1.84 o 
   9  -5   3        0.19        0.42      0.39 o 
  -7  -4   3       26.01       26.62      1.25 o 
  -6  -4   3      209.68      215.22      6.81 o 
  -5  -4   3      778.36      751.18     15.48 o 
  -4  -4   3      182.41      185.22      5.86 o 
  -3  -4   3       68.51       70.72      1.72 o 
  -2  -4   3        1.63        2.37      0.29 o 
  -1  -4   3       33.92       34.18      0.76 o 
   0  -4   3     1229.18     1228.95     15.13 o 
   1  -4   3       56.82       66.51      0.91 o 
   2  -4   3      237.29      224.16      2.24 o 
   3  -4   3       27.70       21.60      0.35 o 
   4  -4   3       22.63       26.30      0.40 o 
   5  -4   3      412.54      404.30      4.40 o 
   6  -4   3       33.46       36.60      0.61 o 
   7  -4   3      133.22      135.47      2.34 o 
   8  -4   3      407.79      401.58      7.48 o 
   9  -4   3        3.37        2.73      0.55 o 
  -7  -3   3        0.15        0.07      0.46 o 
  -6  -3   3       28.10       26.72      2.00 o 
  -5  -3   3        0.01        0.44      0.30 o 
  -4  -3   3      263.15      241.42      6.48 o 
  -3  -3   3      585.77      568.97      8.20 o 
  -2  -3   3      848.57      847.80     13.52 o 
  -1  -3   3     2254.55     2355.62     49.69 o 
   0  -3   3      748.84      822.65      8.65 o 
   1  -3   3       37.85       52.34      0.71 o 
   2  -3   3        4.28        4.24      0.17 o 
   3  -3   3     1001.69     1067.51      9.87 o 
   4  -3   3      456.58      426.59      4.26 o 
   5  -3   3       53.28       57.80      0.73 o 
   6  -3   3      129.69      129.46      1.54 o 
   7  -3   3      121.25      122.07      1.67 o 
   8  -3   3       23.08       23.05      0.91 o 
   9  -3   3        0.21       -0.33      0.39 o 
  -8  -2   3      185.82      204.02      6.68 o 
  -7  -2   3       11.90       11.58      0.87 o 
  -6  -2   3      115.21      124.55      3.29 o 
  -5  -2   3      957.07      922.97     15.67 o 
  -4  -2   3      267.78      270.36      4.12 o 
  -3  -2   3       98.59      108.75      1.63 o 
  -2  -2   3        0.21        0.42      0.11 o 
  -1  -2   3        0.78        2.82      0.16 o 
   0  -2   3     4286.51     3799.86     41.90 o 
   1  -2   3      532.50      535.01      5.72 o 
   2  -2   3      543.46      613.24      6.29 o 
   3  -2   3        0.90        2.99      0.13 o 
   4  -2   3     1179.49     1260.06     12.45 o 
   5  -2   3      490.30      486.18      4.87 o 
   6  -2   3       86.00       97.06      1.26 o 
   7  -2   3      412.06      425.04      5.42 o 
   8  -2   3        1.48        1.15      0.28 o 
   9  -2   3       32.89       37.71      2.10 o 
  -8  -1   3       31.87       33.98      1.96 o 
  -7  -1   3       12.01       11.33      0.82 o 
  -6  -1   3        2.06        2.14      0.39 o 
  -5  -1   3        2.37        1.65      0.22 o 
  -4  -1   3      919.35      879.72     10.92 o 
  -3  -1   3       42.94       38.71      0.62 o 
  -2  -1   3     1469.21     1412.48     21.77 o 
  -1  -1   3     1711.38     1593.99     33.45 o 
   0  -1   3        0.89        0.76      0.11 o 
   1  -1   3      468.38      475.26      6.44 o 
   2  -1   3       91.98       93.64      1.09 o 
   3  -1   3     1408.62     1441.84     27.97 o 
   4  -1   3       24.05       17.23      0.36 o 
   5  -1   3      595.42      597.16      7.20 o 
   6  -1   3        0.03        0.20      0.14 o 
   7  -1   3      139.66      144.55      2.82 o 
   8  -1   3      465.63      495.77     10.28 o 
   9  -1   3       30.65       34.18      2.10 o 
  -9   0   3       12.63       15.32      1.37 o 
  -8   0   3       12.80       12.98      1.01 o 
  -7   0   3       10.26        9.20      0.71 o 
  -6   0   3       19.13       24.28      0.73 o 
  -5   0   3      126.53      114.02      1.99 o 
  -4   0   3      324.79      323.32      3.69 o 
  -3   0   3      435.02      497.36      5.16 o 
  -2   0   3      722.27      762.73      7.32 o 
  -1   0   3      317.94      335.97      3.27 o 
   0   0   3     2029.29     1802.27     17.86 o 
   1   0   3      880.34      902.80     14.36 o 
   2   0   3      383.32      381.01      4.42 o 
   3   0   3        0.05        0.81      0.10 o 
   4   0   3     1160.48     1195.14     12.71 o 
   5   0   3      260.12      263.40      3.02 o 
   6   0   3       72.00       76.10      1.69 o 
   7   0   3       32.72       33.62      1.38 o 
   8   0   3        3.47        3.93      0.85 o 
   9   0   3       78.34       83.61      3.54 o 
  -9   1   3       64.95       66.39      3.01 o 
  -8   1   3       78.59       81.61      1.95 o 
  -7   1   3       36.21       41.16      1.19 o 
  -6   1   3        7.16        9.08      0.45 o 
  -5   1   3       36.95       34.85      0.69 o 
  -4   1   3       46.71       70.24      1.79 o 
  -3   1   3      592.77      630.15      7.46 o 
  -2   1   3     2416.04     2153.23     31.90 o 
  -1   1   3      356.89      377.48      3.78 o 
   0   1   3     2287.66     2103.64     20.42 o 
   1   1   3      613.28      694.02      7.45 o 
   2   1   3      245.39      239.70      2.89 o 
   3   1   3       90.54       76.94      1.05 o 
   4   1   3        1.14        0.72      0.13 o 
   5   1   3       53.86       49.34      0.88 o 
   6   1   3       17.31       19.50      1.03 o 
   7   1   3        2.24        2.71      0.53 o 
   8   1   3      102.60      109.15      4.12 o 
  -9   2   3      176.59      177.87      4.21 o 
  -8   2   3       18.23       18.15      0.91 o 
  -7   2   3      130.47      137.11      2.76 o 
  -6   2   3      873.94      886.81     10.36 o 
  -5   2   3      654.02      672.58      7.87 o 
  -4   2   3      817.84      805.19      8.72 o 
  -3   2   3      453.85      470.04      5.13 o 
  -2   2   3      127.52      129.60      1.56 o 
  -1   2   3      661.69      646.84      6.65 o 
   0   2   3      601.64      643.17      6.40 o 
   1   2   3      147.24      151.83      1.75 o 
   2   2   3        6.61        2.16      0.12 o 
   3   2   3      496.99      503.72      5.42 o 
   4   2   3      453.88      440.44      5.49 o 
   5   2   3        8.05        6.99      0.52 o 
   6   2   3       92.55       98.45      2.77 o 
   7   2   3      131.56      131.80      4.65 o 
   8   2   3       73.68       76.34      3.40 o 
 -10   3   3       73.69       72.42      3.47 o 
  -9   3   3        3.37        3.63      0.48 o 
  -8   3   3      169.79      168.17      3.96 o 
  -7   3   3       98.33      102.18      2.11 o 
  -6   3   3      162.71      168.56      3.03 o 
  -5   3   3       39.40       35.06      0.67 o 
  -4   3   3       56.77       57.15      0.73 o 
  -3   3   3      216.67      236.94      2.35 o 
  -2   3   3     1232.36     1227.71     12.16 o 
  -1   3   3       14.95       26.46      0.41 o 
   0   3   3     1125.42     1084.98     11.36 o 
   1   3   3       27.27       31.83      0.69 o 
   2   3   3      273.75      269.71      3.02 o 
   3   3   3      112.58      102.99      1.33 o 
   4   3   3      380.04      370.48      6.66 o 
   5   3   3       51.35       49.64      1.51 o 
   6   3   3      184.38      181.56      5.89 o 
   7   3   3        8.61        8.18      1.11 o 
 -10   4   3       23.58       22.75      1.49 o 
  -9   4   3      659.85      631.18     17.98 o 
  -8   4   3      189.12      172.24      2.91 o 
  -7   4   3      182.85      174.46      2.86 o 
  -6   4   3      158.64      159.61      2.02 o 
  -5   4   3       10.65       10.53      0.33 o 
  -4   4   3      331.28      337.20      3.46 o 
  -3   4   3       34.52       30.28      0.46 o 
  -2   4   3      622.04      598.06      6.02 o 
  -1   4   3      390.07      380.32      3.91 o 
   0   4   3       98.43      103.81      1.36 o 
   1   4   3       89.66       90.18      1.21 o 
   2   4   3       10.97       12.93      0.36 o 
   3   4   3      430.26      395.69      5.99 o 
   4   4   3      918.84      897.96     15.21 o 
   5   4   3        9.49        8.72      0.80 o 
   6   4   3       12.03       10.02      1.18 o 
  -9   5   3       29.35       29.95      0.98 o 
  -8   5   3        5.00        5.61      0.53 o 
  -7   5   3       23.94       25.35      0.79 o 
  -6   5   3       66.08       66.87      1.91 o 
  -5   5   3      489.66      490.27      6.22 o 
  -4   5   3       80.84       86.48      1.26 o 
  -3   5   3      695.10      717.82      7.62 o 
  -2   5   3      322.16      345.95      3.82 o 
  -1   5   3      454.40      442.43      5.18 o 
   0   5   3      917.56      934.56     10.59 o 
   1   5   3       79.95       72.98      1.13 o 
   2   5   3        2.77        4.06      0.30 o 
   3   5   3        0.15        1.15      0.37 o 
   4   5   3       27.40       29.89      1.36 o 
   5   5   3        0.35        0.20      0.65 o 
  -9   6   3       74.10       74.57      1.69 o 
  -8   6   3       17.85       17.78      1.08 o 
  -7   6   3        6.44        7.12      0.48 o 
  -6   6   3        9.98        9.99      0.51 o 
  -5   6   3      371.37      362.29      6.11 o 
  -4   6   3       91.47       89.54      1.73 o 
  -3   6   3       47.45       46.77      0.91 o 
  -2   6   3      372.86      352.99      4.64 o 
  -1   6   3      257.78      261.32      3.26 o 
   0   6   3      115.46      111.75      1.62 o 
   1   6   3       33.91       28.95      0.76 o 
   2   6   3      167.48      149.69      3.00 o 
   3   6   3      411.05      392.19      6.84 o 
   4   6   3       43.26       37.71      2.16 o 
   5   6   3       19.87       21.21      1.77 o 
  -9   7   3      145.69      143.45      2.69 o 
  -8   7   3        3.90        3.54      0.40 o 
  -7   7   3       22.16       22.12      0.93 o 
  -6   7   3      194.62      188.45      4.40 o 
  -5   7   3      223.88      217.12      4.03 o 
  -4   7   3       33.82       32.63      1.10 o 
  -3   7   3        8.24        7.78      0.59 o 
  -2   7   3       57.27       54.73      1.21 o 
  -1   7   3      404.03      417.04      6.86 o 
   0   7   3       37.70       41.15      1.06 o 
   1   7   3       63.93       60.94      1.35 o 
   2   7   3       56.41       57.18      2.09 o 
   3   7   3       14.42       13.90      0.95 o 
  -8   8   3       17.41       16.47      0.91 o 
  -7   8   3       22.83       23.98      1.05 o 
  -6   8   3       64.23       63.40      1.75 o 
  -5   8   3      105.14      103.40      2.39 o 
  -4   8   3        1.24        1.06      0.40 o 
  -3   8   3       12.28       12.96      1.24 o 
  -2   8   3      231.63      222.84      5.44 o 
  -1   8   3        1.64        0.73      0.76 o 
   0   8   3      197.64      206.77      3.85 o 
   1   8   3        0.02        0.12      0.46 o 
   2   8   3       53.97       57.11      1.98 o 
  -7   9   3       10.47        9.52      0.79 o 
  -6   9   3       38.65       40.35      1.44 o 
  -5   9   3        0.87        1.54      0.49 o 
  -4   9   3       29.69       27.07      1.22 o 
  -3   9   3       20.53       22.09      1.55 o 
  -2   9   3       59.35       56.86      2.38 o 
  -1   9   3      196.35      202.23      5.09 o 
   0   9   3       25.07       28.74      2.23 o 
  -5  10   3       97.03       99.39      2.61 o 
  -4  10   3        4.86        3.12      1.06 o 
  -3  10   3        6.50        3.92      1.13 o 
  -2  10   3       95.75       97.25      3.31 o 
   1 -10   4       77.16       90.07      2.95 o 
   2 -10   4      151.94      155.01      4.22 o 
   3 -10   4        5.63        6.39      0.95 o 
   4 -10   4        0.08        0.20      1.05 o 
   5 -10   4        0.11       -0.39      0.43 o 
   6 -10   4       19.78       22.15      1.12 o 
  -1  -9   4       38.16       41.38      2.29 o 
   0  -9   4        1.08        1.57      0.72 o 
   1  -9   4       53.16       54.17      1.90 o 
   2  -9   4      201.17      216.52      6.97 o 
   3  -9   4      684.48      698.80     29.66 o 
   4  -9   4       44.23       44.10      1.80 o 
   5  -9   4        3.45        3.41      0.52 o 
   6  -9   4      136.53      130.74      5.39 o 
   7  -9   4      165.39      164.16      3.52 o 
  -3  -8   4       84.31       80.97      2.34 o 
  -2  -8   4      316.67      331.20      5.84 o 
  -1  -8   4        6.49        6.15      0.67 o 
   0  -8   4       53.73       51.19      1.71 o 
   1  -8   4      414.17      427.35      8.80 o 
   2  -8   4      404.00      423.96     10.65 o 
   3  -8   4       86.70      100.03      1.88 o 
   4  -8   4       25.05       23.63      0.82 o 
   5  -8   4       81.84       75.61      1.91 o 
   6  -8   4        9.67        7.42      0.64 o 
   7  -8   4      136.99      132.15      3.43 o 
   8  -8   4        3.24        2.44      0.54 o 
  -4  -7   4       36.36       43.97      1.60 o 
  -3  -7   4      130.74      130.86      3.52 o 
  -2  -7   4      351.59      350.88      7.79 o 
  -1  -7   4      131.75      132.36      3.42 o 
   0  -7   4      225.69      216.22      5.45 o 
   1  -7   4      111.86      117.32      1.91 o 
   2  -7   4        0.62        2.73      0.28 o 
   3  -7   4      301.69      288.64      3.96 o 
   4  -7   4       17.13       16.76      0.60 o 
   5  -7   4       16.64       17.13      0.69 o 
   6  -7   4      163.97      151.80      3.10 o 
   7  -7   4        0.00       -0.26      0.30 o 
   8  -7   4      256.91      253.47      4.79 o 
   9  -7   4        4.13        4.73      0.63 o 
  -5  -6   4        3.98        3.08      0.72 o 
  -4  -6   4        3.53        2.29      0.59 o 
  -3  -6   4       89.26       84.59      2.50 o 
  -2  -6   4       50.95       44.11      1.57 o 
  -1  -6   4       48.83       46.74      2.29 o 
   0  -6   4       24.18       32.59      0.77 o 
   1  -6   4       66.94       64.89      1.20 o 
   2  -6   4     1205.64     1229.17     15.44 o 
   3  -6   4      379.05      385.26      4.66 o 
   4  -6   4        9.21        7.57      0.35 o 
   5  -6   4       10.62       11.57      0.56 o 
   6  -6   4        2.19        2.15      0.66 o 
   7  -6   4      255.14      252.09      4.61 o 
   8  -6   4       52.91       52.59      2.92 o 
   9  -6   4        1.53        1.08      0.62 o 
  -6  -5   4        6.87        4.39      0.79 o 
  -5  -5   4       55.16       49.70      2.29 o 
  -4  -5   4       93.72       88.38      2.58 o 
  -3  -5   4       15.19       16.16      0.88 o 
  -2  -5   4     2083.17     2005.88     42.05 o 
  -1  -5   4      224.43      204.62      3.25 o 
   0  -5   4        9.82        6.93      0.43 o 
   1  -5   4      123.80      131.54      1.64 o 
   2  -5   4      369.80      373.30      4.47 o 
   3  -5   4      845.66      880.72      9.48 o 
   4  -5   4       71.82       77.77      1.22 o 
   5  -5   4       10.26        8.73      0.35 o 
   6  -5   4       91.48       79.22      1.81 o 
   7  -5   4        2.23        2.55      0.39 o 
   8  -5   4       25.65       24.62      1.23 o 
   9  -5   4        9.39        8.24      0.81 o 
  -6  -4   4      115.01      116.41      4.26 o 
  -5  -4   4       38.26       39.64      2.16 o 
  -4  -4   4      182.01      178.26      4.31 o 
  -3  -4   4      855.95      838.38     14.33 o 
  -2  -4   4        1.25        0.39      0.15 o 
  -1  -4   4      111.98       95.67      1.69 o 
   0  -4   4      116.89      106.10      2.28 o 
   1  -4   4      142.24      199.55      2.29 o 
   2  -4   4     1874.32     1929.52     20.07 o 
   3  -4   4      359.09      363.25      3.70 o 
   4  -4   4      105.93      101.41      1.19 o 
   5  -4   4       12.23       12.47      0.78 o 
   6  -4   4      361.52      374.79      5.52 o 
   7  -4   4        0.35        0.12      0.21 o 
   8  -4   4       22.22       22.10      1.13 o 
   9  -4   4       47.19       46.81      1.78 o 
  -7  -3   4      444.36      443.66     12.90 o 
  -6  -3   4       36.69       35.16      1.49 o 
  -5  -3   4       73.93       76.22      2.30 o 
  -4  -3   4      176.12      170.27      3.50 o 
  -3  -3   4       25.54       28.44      1.04 o 
  -2  -3   4     1851.29     1825.55     24.88 o 
  -1  -3   4        8.58        7.31      0.26 o 
   0  -3   4       87.60       97.71      1.33 o 
   1  -3   4      146.11      167.97      2.09 o 
   2  -3   4      541.55      541.07      5.73 o 
   3  -3   4       88.23       89.63      1.09 o 
   4  -3   4        2.19        2.91      0.16 o 
   5  -3   4      498.96      559.74      5.69 o 
   6  -3   4      770.71      786.10      9.60 o 
   7  -3   4       71.76       73.55      1.46 o 
   8  -3   4       96.86       96.50      2.75 o 
   9  -3   4       54.42       52.38      2.62 o 
  -8  -2   4        0.19        1.11      0.59 o 
  -7  -2   4       90.71       98.34      3.80 o 
  -6  -2   4        4.92        4.60      0.59 o 
  -5  -2   4       18.05       17.37      0.91 o 
  -4  -2   4      418.83      420.83      5.47 o 
  -3  -2   4     1025.65     1076.88     15.23 o 
  -2  -2   4      385.19      377.04      4.80 o 
  -1  -2   4      167.68      226.05      2.96 o 
   0  -2   4      977.04     1032.59     11.83 o 
   1  -2   4      219.70      224.53      2.67 o 
   2  -2   4       21.88       12.07      0.27 o 
   3  -2   4      964.43      987.99     10.54 o 
   4  -2   4      490.13      515.39      5.97 o 
   5  -2   4      136.95      137.12      1.78 o 
   6  -2   4      287.26      293.52      5.02 o 
   7  -2   4       29.56       27.71      1.08 o 
   8  -2   4       29.38       30.39      1.06 o 
   9  -2   4        0.01       -0.59      0.59 o 
  -8  -1   4       87.16       91.93      3.73 o 
  -7  -1   4      335.08      335.44      7.57 o 
  -6  -1   4      624.51      651.14     14.86 o 
  -5  -1   4        7.31        6.28      0.36 o 
  -4  -1   4      179.48      185.90      2.63 o 
  -3  -1   4     1257.95     1257.93     14.39 o 
  -2  -1   4     1085.18     1070.84     11.46 o 
  -1  -1   4     1347.49     1340.34     18.02 o 
   0  -1   4      103.90      104.75      1.23 o 
   1  -1   4       52.09       68.31      0.83 o 
   2  -1   4     2575.85     2432.96     43.16 o 
   3  -1   4       21.33       23.47      0.41 o 
   4  -1   4      561.07      647.59      7.44 o 
   5  -1   4      375.30      387.83      4.60 o 
   6  -1   4       32.96       37.04      1.06 o 
   7  -1   4      170.81      173.94      3.32 o 
   8  -1   4      253.98      269.07      6.10 o 
   9  -1   4      105.77      115.43      4.32 o 
  -9   0   4       19.35       20.43      1.57 o 
  -8   0   4       34.36       31.54      1.43 o 
  -7   0   4       34.91       35.58      2.06 o 
  -6   0   4      303.43      280.95      4.99 o 
  -5   0   4        1.54        0.75      0.17 o 
  -4   0   4      164.26      150.90      2.18 o 
  -3   0   4      659.43      690.50      7.09 o 
  -2   0   4     2227.84     2059.54     34.32 o 
  -1   0   4       77.69       72.98      0.87 o 
   0   0   4       10.29        8.54      0.17 o 
   1   0   4      546.82      571.49      6.61 o 
   2   0   4     1490.66     1624.36     29.13 o 
   3   0   4      580.82      578.63      6.86 o 
   4   0   4        0.45        0.74      0.31 o 
   5   0   4       41.01       40.57      0.95 o 
   6   0   4     1231.87     1248.74     19.68 o 
   7   0   4       40.57       39.29      1.56 o 
   8   0   4      128.93      138.61      4.85 o 
  -9   1   4        0.36        0.65      0.59 o 
  -8   1   4        2.65        1.51      0.42 o 
  -7   1   4       30.15       29.16      1.18 o 
  -6   1   4      129.09      124.53      2.08 o 
  -5   1   4        0.03        0.35      0.14 o 
  -4   1   4      659.10      673.83      7.88 o 
  -3   1   4      543.08      522.98      5.74 o 
  -2   1   4       58.28       60.83      0.78 o 
  -1   1   4     1009.23     1027.83     10.13 o 
   0   1   4       73.57       89.29      1.05 o 
   1   1   4      120.31      149.15      1.87 o 
   2   1   4     2445.13     2318.49     35.11 o 
   3   1   4       10.55        8.53      0.29 o 
   4   1   4       95.21       89.55      1.44 o 
   5   1   4       78.89       71.97      2.84 o 
   6   1   4      300.38      304.78      6.68 o 
   7   1   4      528.79      540.10     14.67 o 
   8   1   4       49.56       50.35      2.62 o 
  -9   2   4       48.98       51.53      2.62 o 
  -8   2   4      100.65      104.33      2.36 o 
  -7   2   4       64.61       67.90      1.67 o 
  -6   2   4       75.91       88.19      1.40 o 
  -5   2   4        2.46        2.01      0.19 o 
  -4   2   4      372.56      363.34      4.39 o 
  -3   2   4      236.22      239.46      2.71 o 
  -2   2   4     2085.95     1930.79     38.47 o 
  -1   2   4      336.98      399.95      3.78 o 
   0   2   4      308.22      382.47      4.12 o 
   1   2   4       72.25       61.13      0.83 o 
   2   2   4      394.49      375.00      4.07 o 
   3   2   4        0.29        0.69      0.15 o 
   4   2   4      344.55      362.77      4.91 o 
   5   2   4       28.38       28.75      1.27 o 
   6   2   4      368.46      376.35      8.16 o 
   7   2   4       26.32       25.54      1.83 o 
  -9   3   4       52.31       48.98      2.22 o 
  -8   3   4      597.86      569.32      9.35 o 
  -7   3   4       50.52       47.75      1.59 o 
  -6   3   4      534.66      528.37      6.37 o 
  -5   3   4       56.83       62.17      1.03 o 
  -4   3   4      164.97      164.25      1.96 o 
  -3   3   4      364.26      354.13      3.72 o 
  -2   3   4      362.68      344.88      3.32 o 
  -1   3   4       40.76       39.95      0.56 o 
   0   3   4      217.90      273.96      3.06 o 
   1   3   4      283.75      268.94      3.03 o 
   2   3   4      104.36      113.39      1.42 o 
   3   3   4        8.40        6.95      0.59 o 
   4   3   4      213.62      202.55      3.99 o 
   5   3   4        8.22        7.46      0.79 o 
   6   3   4      382.59      388.66     11.07 o 
   7   3   4        4.35        2.68      0.85 o 
  -9   4   4       55.90       57.20      1.42 o 
  -8   4   4        0.94        0.34      0.25 o 
  -7   4   4       86.76       88.40      1.53 o 
  -6   4   4       31.48       32.98      0.86 o 
  -5   4   4        0.02        0.30      0.12 o 
  -4   4   4      114.42      121.91      1.64 o 
  -3   4   4      628.50      587.97      5.84 o 
  -2   4   4      112.08       97.18      1.17 o 
  -1   4   4      131.58      140.77      1.82 o 
   0   4   4        1.99        1.11      0.18 o 
   1   4   4       87.22       86.48      1.19 o 
   2   4   4     2156.54     2071.22     25.54 o 
   3   4   4       60.12       62.95      1.40 o 
   4   4   4        3.52        3.31      0.56 o 
   5   4   4       56.53       61.55      2.82 o 
   6   4   4      120.73      123.35      4.58 o 
  -9   5   4      105.34       98.60      2.03 o 
  -8   5   4        3.42        3.93      0.49 o 
  -7   5   4       58.49       59.22      1.34 o 
  -6   5   4      293.32      293.08      4.29 o 
  -5   5   4       22.21       21.35      0.61 o 
  -4   5   4      342.30      343.58      4.45 o 
  -3   5   4       53.30       56.46      1.02 o 
  -2   5   4      988.31      996.00     11.22 o 
  -1   5   4       37.29       39.76      0.80 o 
   0   5   4       50.38       57.15      1.05 o 
   1   5   4      535.86      512.49      5.98 o 
   2   5   4      837.83      774.95     11.19 o 
   3   5   4        3.60        7.20      0.96 o 
   4   5   4        0.02        0.20      0.52 o 
   5   5   4       11.04       13.16      1.44 o 
  -9   6   4       26.32       26.94      0.96 o 
  -8   6   4      208.56      209.28      3.49 o 
  -7   6   4       42.70       41.87      1.10 o 
  -6   6   4        0.04        0.19      0.22 o 
  -5   6   4       51.45       51.15      1.39 o 
  -4   6   4       16.09       19.43      0.77 o 
  -3   6   4      641.79      616.45      7.72 o 
  -2   6   4       66.74       70.34      1.13 o 
  -1   6   4       89.94       83.14      1.31 o 
   0   6   4      326.61      313.31      3.88 o 
   1   6   4        2.40        5.24      0.49 o 
   2   6   4      251.78      252.77      4.64 o 
   3   6   4        0.43       -0.10      0.30 o 
   4   6   4       77.73       79.55      3.40 o 
  -9   7   4       23.59       26.02      0.99 o 
  -8   7   4       20.13       20.23      0.83 o 
  -7   7   4      375.74      364.25      6.41 o 
  -6   7   4       75.20       75.57      1.88 o 
  -5   7   4        7.65        8.26      0.59 o 
  -4   7   4       62.03       59.12      1.57 o 
  -3   7   4       14.24       14.22      0.95 o 
  -2   7   4      173.63      168.24      2.73 o 
  -1   7   4        1.54        1.31      0.38 o 
   0   7   4      278.94      259.92      4.57 o 
   1   7   4      284.59      273.08      5.00 o 
   2   7   4       16.17       23.18      1.00 o 
   3   7   4        7.41        7.56      0.79 o 
  -8   8   4      139.35      140.61      3.40 o 
  -7   8   4        7.17        7.91      0.65 o 
  -6   8   4       73.43       71.12      1.90 o 
  -5   8   4        5.39        4.97      0.54 o 
  -4   8   4       98.53       92.31      2.53 o 
  -3   8   4      305.13      308.11      5.61 o 
  -2   8   4      206.74      197.19      4.99 o 
  -1   8   4       49.19       50.35      1.68 o 
   0   8   4       10.41       10.81      0.85 o 
   1   8   4       63.19       62.54      2.72 o 
   2   8   4      175.54      180.57      4.38 o 
  -7   9   4       66.09       67.98      1.99 o 
  -6   9   4        2.84        1.99      0.49 o 
  -5   9   4        3.20        3.08      0.58 o 
  -4   9   4       43.21       43.76      1.55 o 
  -3   9   4       65.85       73.23      3.47 o 
  -2   9   4      193.24      191.27      5.04 o 
  -1   9   4       10.92       13.42      1.90 o 
   0   9   4       17.50       19.32      2.03 o 
  -4  10   4       29.21       27.17      2.75 o 
   1 -10   5      108.05      113.07      4.52 o 
   2 -10   5       78.46       81.97      3.73 o 
   3 -10   5       38.52       39.48      2.62 o 
   4 -10   5       34.48       33.59      2.55 o 
   5 -10   5       41.37       34.38      3.24 o 
  -1  -9   5       20.64       24.03      1.70 o 
   0  -9   5      109.56      103.45      4.06 o 
   1  -9   5        2.35        3.01      0.85 o 
   2  -9   5       27.01       30.11      1.90 o 
   3  -9   5        2.64        1.05      0.92 o 
   4  -9   5        0.00       -0.07      0.45 o 
   5  -9   5      242.78      239.60      5.87 o 
   6  -9   5       66.18       66.09      2.69 o 
   7  -9   5        2.78        2.71      0.56 o 
  -3  -8   5       49.37       54.79      2.85 o 
  -2  -8   5        2.71        2.16      0.65 o 
  -1  -8   5       64.33       65.71      2.17 o 
   0  -8   5       17.16       19.12      1.44 o 
   1  -8   5      461.60      470.33     18.53 o 
   2  -8   5       15.90       16.73      0.83 o 
   3  -8   5       18.79       24.15      1.21 o 
   4  -8   5      332.38      314.10      6.85 o 
   5  -8   5       48.07       45.58      1.42 o 
   6  -8   5        0.94        1.25      0.44 o 
   7  -8   5        1.90        2.19      0.52 o 
   8  -8   5      155.11      154.70      3.40 o 
  -4  -7   5       30.37       29.27      1.83 o 
  -3  -7   5      195.16      191.64      6.22 o 
  -2  -7   5        6.15        5.73      0.62 o 
  -1  -7   5      187.63      190.13      4.62 o 
   0  -7   5      265.54      277.43      6.29 o 
   1  -7   5       14.02        7.97      0.77 o 
   2  -7   5      244.61      232.69      3.85 o 
   3  -7   5        2.32        2.59      0.31 o 
   4  -7   5      128.53      119.08      2.20 o 
   5  -7   5      257.53      247.49      4.55 o 
   6  -7   5        0.20        0.14      0.33 o 
   7  -7   5        1.56        0.93      0.42 o 
   8  -7   5      141.24      133.16      2.99 o 
  -5  -6   5        6.08        5.76      0.85 o 
  -4  -6   5      397.66      402.01     11.65 o 
  -3  -6   5       95.10       96.36      2.77 o 
  -2  -6   5       20.29       23.26      2.29 o 
  -1  -6   5       90.94       93.03      2.58 o 
   0  -6   5       84.65       70.60      1.47 o 
   1  -6   5      187.31      187.15      3.16 o 
   2  -6   5        0.57        0.82      0.32 o 
   3  -6   5        2.97        2.58      0.28 o 
   4  -6   5      283.23      271.40      3.81 o 
   5  -6   5      145.36      152.64      3.02 o 
   6  -6   5      660.01      643.97     10.51 o 
   7  -6   5       26.75       26.52      1.07 o 
   8  -6   5      421.04      429.78      9.17 o 
   9  -6   5      132.67      130.72      3.63 o 
  -6  -5   5        2.03        2.10      0.65 o 
  -5  -5   5        0.02       -0.07      0.46 o 
  -4  -5   5      111.88      106.67      2.97 o 
  -3  -5   5        5.55        6.74      0.92 o 
  -2  -5   5       19.63       22.62      1.29 o 
  -1  -5   5       48.51       47.67      1.05 o 
   0  -5   5      115.71      130.32      1.96 o 
   1  -5   5      376.68      363.94      4.68 o 
   2  -5   5       86.21       74.52      1.54 o 
   3  -5   5      114.37      115.51      1.63 o 
   4  -5   5      363.32      365.50      5.03 o 
   5  -5   5      245.97      243.31      3.80 o 
   6  -5   5        4.86        5.10      0.48 o 
   7  -5   5      102.07       95.47      2.69 o 
   8  -5   5       37.57       35.27      1.64 o 
   9  -5   5       41.01       44.20      2.55 o 
  -6  -4   5       14.38       13.16      1.24 o 
  -5  -4   5      109.75      107.42      3.05 o 
  -4  -4   5      675.51      666.97     13.89 o 
  -3  -4   5      630.20      621.10     10.82 o 
  -2  -4   5        2.62        2.62      0.21 o 
  -1  -4   5        5.38        7.83      0.34 o 
   0  -4   5      756.26      773.26      8.95 o 
   1  -4   5      168.66      184.20      2.36 o 
   2  -4   5      251.01      254.49      3.11 o 
   3  -4   5        3.67        5.67      0.36 o 
   4  -4   5       19.90       17.26      0.41 o 
   5  -4   5       35.61       32.74      1.22 o 
   6  -4   5      473.07      459.49      7.77 o 
   7  -4   5       14.31       14.15      0.88 o 
   8  -4   5      191.10      189.48      6.42 o 
   9  -4   5      101.35      105.41      4.26 o 
  -7  -3   5       86.70       89.24      3.67 o 
  -6  -3   5       11.77       10.35      1.05 o 
  -5  -3   5      248.03      238.38      5.60 o 
  -4  -3   5      430.57      426.89      9.11 o 
  -3  -3   5      172.51      157.46      2.29 o 
  -2  -3   5      157.03      161.50      2.30 o 
  -1  -3   5       19.12       34.37      0.63 o 
   0  -3   5      455.31      514.90      6.02 o 
   1  -3   5      284.17      303.73      3.64 o 
   2  -3   5      314.51      331.86      3.93 o 
   3  -3   5        0.10        1.59      0.13 o 
   4  -3   5     1493.59     1590.36     16.90 o 
   5  -3   5       93.78      112.62      1.86 o 
   6  -3   5       26.93       24.82      0.81 o 
   7  -3   5        0.79        0.97      0.30 o 
   8  -3   5       36.21       41.20      1.62 o 
   9  -3   5      190.19      194.92      6.61 o 
  -8  -2   5        2.05        3.54      0.79 o 
  -7  -2   5        0.76        0.39      0.46 o 
  -6  -2   5      192.37      183.83      5.50 o 
  -5  -2   5       25.27       26.87      1.18 o 
  -4  -2   5      807.59      803.96     10.14 o 
  -3  -2   5      450.78      407.95      5.28 o 
  -2  -2   5      305.30      304.47      3.48 o 
  -1  -2   5       58.39       66.64      0.91 o 
   0  -2   5      208.45      184.63      2.27 o 
   1  -2   5        0.30        1.10      0.16 o 
   2  -2   5        4.00        2.46      0.13 o 
   3  -2   5     1983.87     2125.84     42.98 o 
   4  -2   5        9.17       10.44      0.46 o 
   5  -2   5      311.10      306.71      5.19 o 
   6  -2   5      223.07      216.67      4.93 o 
   7  -2   5      109.11      113.24      2.37 o 
   8  -2   5      521.34      537.31      8.99 o 
  -8  -1   5        0.94        1.05      0.59 o 
  -7  -1   5        0.71        0.46      0.36 o 
  -6  -1   5       20.88       21.61      1.31 o 
  -5  -1   5        3.39        3.01      0.26 o 
  -4  -1   5      357.14      334.57      4.82 o 
  -3  -1   5      131.64      167.16      2.26 o 
  -2  -1   5       76.09       96.02      1.33 o 
  -1  -1   5       55.56       45.28      0.86 o 
   0  -1   5      442.90      508.96      5.49 o 
   1  -1   5     1386.26     1377.78     19.91 o 
   2  -1   5     1425.09     1575.99     29.57 o 
   3  -1   5       46.51       48.77      0.90 o 
   4  -1   5     1267.41     1301.14     16.50 o 
   5  -1   5       15.44       19.38      0.73 o 
   6  -1   5      160.12      155.95      3.00 o 
   7  -1   5        0.83        1.55      0.39 o 
   8  -1   5       53.08       48.52      2.42 o 
  -9   0   5       51.56       54.21      2.82 o 
  -8   0   5      652.53      674.00     18.92 o 
  -7   0   5        9.26       10.33      0.80 o 
  -6   0   5      475.45      482.54      6.94 o 
  -5   0   5      394.84      400.77      5.30 o 
  -4   0   5        9.35        9.13      0.37 o 
  -3   0   5     1498.72     1494.48     15.06 o 
  -2   0   5       23.33       37.83      1.13 o 
  -1   0   5       55.40       67.62      0.89 o 
   0   0   5      791.74      806.46      8.02 o 
   1   0   5      191.27      239.51      2.46 o 
   2   0   5      131.54      177.47      2.61 o 
   3   0   5      323.27      333.94      4.07 o 
   4   0   5      940.08      954.77     12.17 o 
   5   0   5      362.39      353.27      5.97 o 
   6   0   5      998.61     1016.28     16.18 o 
   7   0   5       38.02       38.31      1.58 o 
   8   0   5       65.01       65.28      2.95 o 
  -9   1   5      102.71      110.00      4.32 o 
  -8   1   5       10.48        8.95      0.80 o 
  -7   1   5       79.01       78.57      1.63 o 
  -6   1   5        2.68        3.08      0.42 o 
  -5   1   5        7.16        8.14      0.35 o 
  -4   1   5     1212.74     1227.96     15.17 o 
  -3   1   5      311.66      326.24      3.71 o 
  -2   1   5       81.11       90.03      1.17 o 
  -1   1   5       41.27       34.83      0.58 o 
   0   1   5     2798.78     2688.90     29.59 o 
   1   1   5      208.81      213.19      2.63 o 
   2   1   5      115.88      138.19      1.78 o 
   3   1   5       40.16       33.21      0.65 o 
   4   1   5      318.23      313.71      5.32 o 
   5   1   5      445.18      437.84      7.29 o 
   6   1   5       28.05       27.17      1.31 o 
   7   1   5       52.59       49.04      2.49 o 
   8   1   5       73.14       83.94      3.60 o 
  -9   2   5       27.71       26.78      1.83 o 
  -8   2   5      257.47      267.08      5.00 o 
  -7   2   5        0.00        0.03      0.25 o 
  -6   2   5      179.51      184.51      3.00 o 
  -5   2   5        1.03        1.05      0.34 o 
  -4   2   5      361.45      328.01      4.03 o 
  -3   2   5      590.75      595.85      6.07 o 
  -2   2   5      102.55      100.37      1.37 o 
  -1   2   5        4.60        2.69      0.19 o 
   0   2   5     1238.23     1402.92     13.58 o 
   1   2   5      196.41      179.49      2.07 o 
   2   2   5      249.28      255.04      3.15 o 
   3   2   5       20.64       19.20      0.61 o 
   4   2   5     2442.16     2377.39     45.79 o 
   5   2   5      453.95      451.04      9.48 o 
   6   2   5        5.45        6.42      1.05 o 
   7   2   5        7.74        7.99      1.18 o 
  -9   3   5       24.13       27.20      1.18 o 
  -8   3   5      158.72      159.50      3.91 o 
  -7   3   5        0.51        0.90      0.28 o 
  -6   3   5        5.82        6.55      0.40 o 
  -5   3   5      120.39      118.11      1.82 o 
  -4   3   5      474.31      461.94      4.99 o 
  -3   3   5      127.90      121.74      1.50 o 
  -2   3   5      309.38      372.32      3.79 o 
  -1   3   5      150.34      160.80      1.75 o 
   0   3   5      714.94      737.64      7.85 o 
   1   3   5       55.61       64.59      0.93 o 
   2   3   5      168.08      173.07      2.28 o 
   3   3   5       46.14       51.00      1.31 o 
   4   3   5      100.04       99.50      3.21 o 
   5   3   5      248.77      244.78      5.69 o 
   6   3   5       43.82       41.45      2.29 o 
  -9   4   5       14.72       18.50      0.81 o 
  -8   4   5      205.16      211.00      3.42 o 
  -7   4   5       91.15       91.41      1.59 o 
  -6   4   5       36.09       40.44      0.89 o 
  -5   4   5        0.94        1.06      0.16 o 
  -4   4   5      481.66      449.01      4.87 o 
  -3   4   5        4.22        3.49      0.19 o 
  -2   4   5      145.16      160.74      1.89 o 
  -1   4   5       48.15       40.90      0.69 o 
   0   4   5        1.81        3.17      0.21 o 
   1   4   5        0.38        1.24      0.33 o 
   2   4   5        0.21        1.15      0.27 o 
   3   4   5       59.65       61.34      1.55 o 
   4   4   5      517.53      536.76      9.02 o 
   5   4   5       17.72       19.71      1.57 o 
  -9   5   5       77.01       72.71      1.69 o 
  -8   5   5       82.84       84.27      2.31 o 
  -7   5   5        2.59        2.35      0.32 o 
  -6   5   5        1.33        1.14      0.37 o 
  -5   5   5      188.74      178.47      2.51 o 
  -4   5   5       84.97       88.81      1.33 o 
  -3   5   5      123.89      120.78      1.67 o 
  -2   5   5       13.90       12.63      0.52 o 
  -1   5   5       35.12       32.70      0.68 o 
   0   5   5     2392.56     2343.44     30.77 o 
   1   5   5      157.55      163.09      2.43 o 
   2   5   5       29.10       27.64      0.86 o 
   3   5   5       46.33       52.33      1.48 o 
   4   5   5       18.25       18.05      1.60 o 
   5   5   5      175.97      174.62      5.96 o 
  -9   6   5       73.36       80.44      1.82 o 
  -8   6   5       67.36       68.49      1.59 o 
  -7   6   5        5.06        3.75      0.45 o 
  -6   6   5       45.06       47.59      1.18 o 
  -5   6   5        0.47        0.67      0.23 o 
  -4   6   5      980.16      941.78     12.59 o 
  -3   6   5      135.28      132.47      2.19 o 
  -2   6   5       34.28       38.80      0.86 o 
  -1   6   5      630.54      618.30      7.21 o 
   0   6   5      176.61      162.80      2.24 o 
   1   6   5      153.55      167.55      3.29 o 
   2   6   5        1.51        2.39      0.42 o 
   3   6   5       17.61       18.96      1.11 o 
   4   6   5      290.44      318.01      9.49 o 
  -8   7   5       53.34       60.43      1.51 o 
  -7   7   5       12.62       13.17      0.65 o 
  -6   7   5       14.56       12.21      0.70 o 
  -5   7   5      227.62      214.73      4.06 o 
  -4   7   5       16.06       16.60      0.87 o 
  -3   7   5      168.32      162.27      2.68 o 
  -2   7   5      433.45      427.16      6.27 o 
  -1   7   5        0.10        0.26      0.54 o 
   0   7   5      548.34      543.72     10.73 o 
   1   7   5        3.40        3.30      0.45 o 
   2   7   5       13.23       12.85      0.79 o 
   3   7   5        3.09        5.74      0.82 o 
  -8   8   5        2.48        2.80      0.49 o 
  -7   8   5        3.68        6.00      0.60 o 
  -6   8   5       21.26       20.16      0.96 o 
  -5   8   5        7.13        8.05      0.96 o 
  -4   8   5       44.11       44.14      1.47 o 
  -3   8   5        5.68        6.93      0.99 o 
  -2   8   5      258.52      231.65      5.66 o 
  -1   8   5       13.99       11.82      0.85 o 
   0   8   5       90.01      103.05      2.83 o 
   1   8   5       36.64       36.45      1.54 o 
  -6   9   5       34.38       32.79      1.36 o 
  -5   9   5       40.64       41.89      1.54 o 
  -4   9   5      533.36      522.35     15.37 o 
  -3   9   5        4.43        4.64      1.06 o 
  -2   9   5       14.69       12.31      1.32 o 
  -1   9   5      133.06      129.71      5.57 o 
   2 -10   6       13.69       11.00      1.37 o 
   3 -10   6      130.08      133.50      5.24 o 
   4 -10   6       21.24       17.48      1.90 o 
  -1  -9   6      221.86      221.89      7.27 o 
   0  -9   6        0.87        1.37      0.65 o 
   1  -9   6       10.18        9.62      1.18 o 
   2  -9   6       54.66       51.66      2.68 o 
   3  -9   6        7.99        7.27      1.18 o 
   4  -9   6      150.79      155.33      3.95 o 
   5  -9   6        3.13        1.88      0.88 o 
   6  -9   6        6.53        5.63      0.85 o 
   7  -9   6       22.85       23.08      1.47 o 
  -2  -8   6       53.87       53.75      2.55 o 
  -1  -8   6       12.98       14.04      0.98 o 
   0  -8   6      108.32      108.03      4.06 o 
   1  -8   6        0.94        1.18      0.59 o 
   2  -8   6       46.74       39.25      1.47 o 
   3  -8   6      650.42      646.37     12.87 o 
   4  -8   6       25.65       25.89      1.32 o 
   5  -8   6       13.69       13.34      1.60 o 
   6  -8   6       36.29       35.00      1.64 o 
   7  -8   6       80.21       83.19      2.75 o 
  -4  -7   6       13.91       14.73      1.31 o 
  -3  -7   6        8.15       10.15      1.11 o 
  -2  -7   6       12.23       13.27      0.93 o 
  -1  -7   6      238.52      238.98      5.63 o 
   0  -7   6        1.72        1.03      0.38 o 
   1  -7   6        0.76        2.24      0.35 o 
   2  -7   6      103.35      103.51      2.01 o 
   3  -7   6       11.83       13.07      0.70 o 
   4  -7   6      101.81      103.08      2.79 o 
   5  -7   6        4.19        3.14      0.64 o 
   6  -7   6      274.81      258.56      5.90 o 
   7  -7   6      277.02      261.51      6.04 o 
   8  -7   6       13.48       17.55      1.64 o 
  -5  -6   6       93.42       94.09      3.80 o 
  -4  -6   6       11.53       11.65      1.11 o 
  -3  -6   6      106.10      106.15      3.76 o 
  -2  -6   6       61.29       68.08      2.17 o 
  -1  -6   6      179.62      152.47      6.42 o 
   0  -6   6      141.20      126.79      2.01 o 
   1  -6   6       61.30       51.37      1.04 o 
   2  -6   6      524.60      492.45      7.37 o 
   3  -6   6      353.50      346.11      5.33 o 
   4  -6   6      353.08      342.47      6.02 o 
   5  -6   6      103.73      103.94      3.21 o 
   6  -6   6        0.04       -0.13      0.45 o 
   7  -6   6       41.54       40.59      2.29 o 
   8  -6   6        5.01        4.85      0.98 o 
  -5  -5   6        5.89        6.02      0.85 o 
  -4  -5   6       68.95       73.27      2.34 o 
  -3  -5   6        0.77        0.35      0.49 o 
  -2  -5   6      167.87      162.35      3.96 o 
  -1  -5   6       49.64       55.40      1.06 o 
   0  -5   6       62.54       59.97      1.12 o 
   1  -5   6       10.72        7.69      0.35 o 
   2  -5   6       28.69       28.59      0.62 o 
   3  -5   6      965.72      984.53     12.80 o 
   4  -5   6      943.48      904.83     14.69 o 
   5  -5   6      107.40      106.61      2.71 o 
   6  -5   6      292.00      297.53      6.39 o 
   7  -5   6       73.52       67.90      3.08 o 
   8  -5   6       68.12       66.92      3.14 o 
   9  -5   6       27.52       23.64      1.83 o 
  -6  -4   6      143.17      144.44      5.17 o 
  -5  -4   6        0.46        2.16      0.59 o 
  -4  -4   6       16.14       15.42      0.94 o 
  -3  -4   6        0.92        1.03      0.28 o 
  -2  -4   6       29.03       32.38      0.74 o 
  -1  -4   6      407.04      392.46      5.14 o 
   0  -4   6      101.57      102.94      1.48 o 
   1  -4   6        3.47        3.76      0.53 o 
   2  -4   6      383.46      396.18      4.73 o 
   3  -4   6       10.15       10.02      0.31 o 
   4  -4   6      694.46      698.97      9.55 o 
   5  -4   6      143.26      134.22      2.67 o 
   6  -4   6       21.79       23.72      1.08 o 
   7  -4   6       47.16       48.67      1.96 o 
   8  -4   6        0.07       -0.26      0.59 o 
   9  -4   6        0.31        0.26      0.65 o 
  -7  -3   6       84.23       88.52      3.73 o 
  -6  -3   6        3.55        3.40      0.72 o 
  -5  -3   6      268.26      260.83      6.10 o 
  -4  -3   6        9.65        6.62      0.50 o 
  -3  -3   6       47.87       48.58      0.97 o 
  -2  -3   6      663.93      659.45      8.33 o 
  -1  -3   6        1.19        1.92      0.17 o 
   0  -3   6      223.76      220.96      2.76 o 
   1  -3   6       11.00       11.15      0.32 o 
   2  -3   6      141.10      144.77      2.01 o 
   3  -3   6      710.52      695.09      8.02 o 
   4  -3   6      220.55      204.49      3.05 o 
   5  -3   6        4.07        4.05      0.36 o 
   6  -3   6       25.59       24.68      0.96 o 
   7  -3   6      160.55      169.68      4.25 o 
   8  -3   6      176.71      183.11      6.42 o 
  -7  -2   6       16.84       16.83      1.44 o 
  -6  -2   6      379.05      376.58      8.43 o 
  -5  -2   6       17.37       18.93      0.84 o 
  -4  -2   6      312.83      305.56      4.18 o 
  -3  -2   6       41.85       37.37      1.00 o 
  -2  -2   6       26.95       31.83      0.59 o 
  -1  -2   6      341.74      365.94      4.10 o 
   0  -2   6      360.24      376.68      4.17 o 
   1  -2   6      177.39      210.18      2.39 o 
   2  -2   6      687.91      734.74      9.92 o 
   3  -2   6      482.85      530.19      9.04 o 
   4  -2   6      502.21      484.52      7.86 o 
   5  -2   6        0.70        0.86      0.31 o 
   6  -2   6       59.24       66.79      2.52 o 
   7  -2   6       90.60       89.68      2.03 o 
   8  -2   6       41.39       46.95      1.66 o 
  -8  -1   6        0.00       -0.20      0.52 o 
  -7  -1   6       69.50       68.90      2.95 o 
  -6  -1   6       25.24       24.87      1.36 o 
  -5  -1   6      191.70      180.46      2.96 o 
  -4  -1   6       98.08       97.76      1.70 o 
  -3  -1   6       17.64       15.06      0.45 o 
  -2  -1   6      351.75      347.64      3.95 o 
  -1  -1   6      105.05      100.01      1.28 o 
   0  -1   6       20.89       19.47      0.39 o 
   1  -1   6      512.33      555.40      5.88 o 
   2  -1   6      486.07      491.41      6.73 o 
   3  -1   6      352.70      324.61      6.30 o 
   4  -1   6        6.75        7.89      0.55 o 
   5  -1   6       49.16       46.73      1.24 o 
   6  -1   6      195.74      194.57      3.64 o 
   7  -1   6       81.50       87.19      2.97 o 
   8  -1   6       32.55       33.46      1.96 o 
  -8   0   6       12.45       15.65      1.44 o 
  -7   0   6        7.93        8.14      0.75 o 
  -6   0   6       22.34       22.48      0.76 o 
  -5   0   6      113.81      125.66      2.01 o 
  -4   0   6       16.07       11.97      0.44 o 
  -3   0   6      105.55       88.36      1.33 o 
  -2   0   6     1191.91     1226.20     13.13 o 
  -1   0   6     1472.17     1550.38     16.53 o 
   0   0   6     1177.27     1333.47     15.73 o 
   1   0   6       18.90       16.71      0.28 o 
   2   0   6      525.82      534.98      7.38 o 
   3   0   6     1034.66     1055.52     16.55 o 
   4   0   6      564.80      544.26     11.29 o 
   5   0   6       25.22       25.18      0.90 o 
   6   0   6       15.34       13.08      0.70 o 
   7   0   6        0.64        0.72      0.65 o 
   8   0   6       79.91       83.48      3.54 o 
  -9   1   6        0.66        1.70      0.65 o 
  -8   1   6      100.99       96.66      2.94 o 
  -7   1   6       79.19       81.17      1.70 o 
  -6   1   6      276.75      282.78      4.36 o 
  -5   1   6      110.80       97.81      1.81 o 
  -4   1   6       48.22       51.32      0.92 o 
  -3   1   6       14.86       16.31      0.41 o 
  -2   1   6      325.10      311.27      3.28 o 
  -1   1   6       27.55       18.51      0.55 o 
   0   1   6      234.80      244.48      2.72 o 
   1   1   6       37.80       46.34      0.59 o 
   2   1   6     1557.53     1515.59     19.38 o 
   3   1   6      413.94      414.99      5.86 o 
   4   1   6      444.97      442.20      7.33 o 
   5   1   6       18.92       19.43      0.95 o 
   6   1   6       48.73       47.92      1.79 o 
   7   1   6      109.84      111.63      4.19 o 
  -9   2   6       99.85      102.27      4.19 o 
  -8   2   6       28.50       28.55      1.17 o 
  -7   2   6       35.85       35.45      1.00 o 
  -6   2   6       59.27       61.75      1.34 o 
  -5   2   6      259.29      253.93      3.78 o 
  -4   2   6      145.04      148.44      2.06 o 
  -3   2   6       44.65       40.50      0.69 o 
  -2   2   6     2808.82     2714.30     64.36 o 
  -1   2   6       97.04      107.07      1.24 o 
   0   2   6      155.50      179.20      2.08 o 
   1   2   6      118.81      146.68      1.95 o 
   2   2   6      238.09      223.78      2.82 o 
   3   2   6     1022.59     1004.13     13.68 o 
   4   2   6        4.95        4.38      0.40 o 
   5   2   6       21.30       20.78      1.13 o 
   6   2   6       56.86       55.72      2.68 o 
   7   2   6        0.12       -0.13      0.72 o 
  -9   3   6       20.44       21.64      1.01 o 
  -8   3   6        0.98        1.80      1.01 o 
  -7   3   6        0.09        0.38      0.28 o 
  -6   3   6      250.00      244.22      3.85 o 
  -5   3   6       46.89       48.15      0.86 o 
  -4   3   6      137.07      138.77      1.66 o 
  -3   3   6      180.62      179.19      2.12 o 
  -2   3   6        5.57        9.38      0.40 o 
  -1   3   6      339.53      339.25      3.49 o 
   0   3   6      514.44      546.58      5.92 o 
   1   3   6       40.18       36.33      0.73 o 
   2   3   6     2888.34     2773.85     34.48 o 
   3   3   6        1.65        2.50      0.27 o 
   4   3   6       17.78       17.15      0.91 o 
   5   3   6        5.90        6.02      0.98 o 
   6   3   6       24.23       27.70      1.96 o 
  -9   4   6        5.96        7.03      0.54 o 
  -8   4   6        7.45        7.93      0.55 o 
  -7   4   6       53.07       54.00      1.15 o 
  -6   4   6        0.76        1.10      0.22 o 
  -5   4   6       72.61       72.42      1.29 o 
  -4   4   6      140.19      144.12      1.82 o 
  -3   4   6       80.90       82.54      1.14 o 
  -2   4   6     1287.54     1280.13     13.18 o 
  -1   4   6        8.43        6.60      0.29 o 
   0   4   6       65.72       66.30      1.07 o 
   1   4   6      121.43      133.02      2.04 o 
   2   4   6       61.38       61.13      1.40 o 
   3   4   6      498.29      494.30      8.28 o 
   4   4   6        0.01        1.17      0.41 o 
   5   4   6        6.43        7.07      1.11 o 
  -9   5   6       90.12       87.43      1.93 o 
  -8   5   6       18.95       18.84      0.77 o 
  -7   5   6       18.15       17.93      0.83 o 
  -6   5   6       84.38       81.20      1.46 o 
  -5   5   6        0.02        0.05      0.16 o 
  -4   5   6        0.54        0.85      0.46 o 
  -3   5   6       77.56       71.24      1.05 o 
  -2   5   6      225.17      217.79      2.78 o 
  -1   5   6       33.94       34.52      0.77 o 
   0   5   6      192.68      201.67      2.92 o 
   1   5   6        0.07        0.18      0.19 o 
   2   5   6      268.27      275.73      5.00 o 
   3   5   6      219.65      231.50      4.37 o 
   4   5   6       85.71       93.04      3.67 o 
  -8   6   6        4.30        4.09      0.43 o 
  -7   6   6       46.82       49.76      1.28 o 
  -6   6   6      217.25      206.12      3.37 o 
  -5   6   6        3.95        4.20      0.42 o 
  -4   6   6        3.06        3.44      0.40 o 
  -3   6   6      234.16      225.28      3.44 o 
  -2   6   6     1066.83     1037.15     14.18 o 
  -1   6   6      204.27      212.25      3.01 o 
   0   6   6        0.03        1.16      0.26 o 
   1   6   6        4.24        4.62      1.03 o 
   2   6   6      170.23      173.11      3.49 o 
   3   6   6       43.43       44.49      1.69 o 
  -8   7   6       61.61       60.53      1.54 o 
  -7   7   6       55.63       59.31      1.46 o 
  -6   7   6      171.75      169.13      3.44 o 
  -5   7   6      160.01      148.93      3.39 o 
  -4   7   6       39.15       39.83      1.28 o 
  -3   7   6      372.57      365.60      9.21 o 
  -2   7   6      173.84      183.59      3.78 o 
  -1   7   6       60.85       70.15      3.08 o 
   0   7   6        2.19        3.35      0.58 o 
   1   7   6       12.65       14.90      1.87 o 
   2   7   6      124.71      133.78      3.48 o 
  -7   8   6       89.90       85.49      2.24 o 
  -6   8   6       74.34       74.89      2.05 o 
  -5   8   6      180.28      184.39      3.76 o 
  -4   8   6      187.33      176.39      3.62 o 
  -3   8   6       47.21       41.71      1.45 o 
  -2   8   6      264.62      245.73      8.77 o 
  -1   8   6       99.72      100.90      2.81 o 
   0   8   6       42.60       49.59      1.82 o 
  -5   9   6        0.01        0.32      0.41 o 
  -4   9   6       10.60        9.54      1.06 o 
  -3   9   6        6.12        7.31      1.20 o 
  -2   9   6      183.36      181.89      7.27 o 
   0  -9   7       10.15        9.23      1.11 o 
   1  -9   7       40.33       34.05      2.03 o 
   2  -9   7        1.74        2.55      0.85 o 
   3  -9   7      165.65      176.72      6.15 o 
   4  -9   7        4.48        3.46      0.66 o 
   5  -9   7       55.11       55.30      2.39 o 
   6  -9   7       95.31       91.61      2.91 o 
  -2  -8   7       27.45       24.49      1.70 o 
  -1  -8   7        0.17       -0.07      0.46 o 
   0  -8   7        3.74        3.47      0.79 o 
   1  -8   7       99.88      100.31      3.86 o 
   2  -8   7      225.41      233.44      8.48 o 
   3  -8   7       44.39       42.96      1.96 o 
   4  -8   7       87.46       88.48      2.61 o 
   5  -8   7        7.27        7.76      0.87 o 
   6  -8   7       17.08       19.46      2.26 o 
   7  -8   7       10.91        9.36      1.31 o 
  -3  -7   7       17.38       16.50      1.37 o 
  -2  -7   7      296.49      289.27      8.77 o 
  -1  -7   7       25.39       31.60      1.41 o 
   0  -7   7      288.55      260.11      6.04 o 
   1  -7   7      269.42      266.25      4.84 o 
   2  -7   7       11.27       12.96      0.63 o 
   3  -7   7      132.26      133.10      3.31 o 
   4  -7   7       51.94       52.01      1.82 o 
   5  -7   7      178.61      183.03      4.42 o 
   6  -7   7       33.96       32.48      1.57 o 
   7  -7   7       22.26       22.92      1.77 o 
   8  -7   7       10.73        9.95      1.37 o 
  -4  -6   7        0.04        0.52      0.52 o 
  -3  -6   7      201.89      197.21      6.35 o 
  -2  -6   7       87.25       85.84      2.58 o 
  -1  -6   7       26.02       27.34      0.98 o 
   0  -6   7       34.76       35.05      0.85 o 
   1  -6   7      169.84      164.24      2.85 o 
   2  -6   7       32.72       38.83      1.02 o 
   3  -6   7       55.13       53.60      1.42 o 
   4  -6   7      296.41      293.07      5.28 o 
   5  -6   7      185.65      181.41      4.88 o 
   6  -6   7       90.33       85.51      3.60 o 
   7  -6   7       80.35       81.19      3.60 o 
   8  -6   7       14.28       14.99      1.51 o 
  -5  -5   7        1.56        1.96      0.65 o 
  -4  -5   7       30.37       29.86      1.77 o 
  -3  -5   7       74.91       67.42      3.04 o 
  -2  -5   7      270.51      252.18      4.61 o 
  -1  -5   7       46.31       42.83      0.94 o 
   0  -5   7      508.95      481.48      6.28 o 
   1  -5   7        7.66        7.29      0.38 o 
   2  -5   7     1533.88     1502.02     18.46 o 
   3  -5   7      287.88      291.66      5.14 o 
   4  -5   7        5.43        4.81      0.46 o 
   5  -5   7      233.96      237.55      4.39 o 
   6  -5   7        1.99        3.45      0.69 o 
   7  -5   7      200.51      190.20      6.55 o 
   8  -5   7        1.89        1.44      0.79 o 
  -6  -4   7       11.52        9.36      1.11 o 
  -5  -4   7        1.43        1.11      0.52 o 
  -4  -4   7       83.63       84.93      2.10 o 
  -3  -4   7        5.96        6.45      0.53 o 
  -2  -4   7      495.52      497.49      6.48 o 
  -1  -4   7        6.27        7.97      0.41 o 
   0  -4   7      181.80      188.88      2.48 o 
   1  -4   7      825.84      825.44      9.57 o 
   2  -4   7      365.91      362.22      4.37 o 
   3  -4   7        0.03        0.47      0.17 o 
   4  -4   7       77.02       79.95      1.44 o 
   5  -4   7      106.95       96.74      2.64 o 
   6  -4   7      119.84      117.38      3.15 o 
   7  -4   7       76.59       73.21      2.31 o 
   8  -4   7       49.74       51.40      2.75 o 
  -7  -3   7        1.76        3.60      0.79 o 
  -6  -3   7      165.69      174.88      5.96 o 
  -5  -3   7       47.37       49.86      1.52 o 
  -4  -3   7       17.13       18.65      0.85 o 
  -3  -3   7      465.91      460.78      6.07 o 
  -2  -3   7       38.11       39.47      0.84 o 
  -1  -3   7       41.03       46.34      0.78 o 
   0  -3   7        7.96        8.20      0.45 o 
   1  -3   7      538.68      520.99      5.73 o 
   2  -3   7     1400.82     1370.52     14.56 o 
   3  -3   7       71.05       65.63      1.61 o 
   4  -3   7       92.62       99.80      1.97 o 
   5  -3   7        0.05        0.28      0.21 o 
   6  -3   7       85.39       96.14      2.05 o 
   7  -3   7        4.40        5.37      1.05 o 
   8  -3   7       36.03       38.43      2.23 o 
  -7  -2   7      132.46      133.70      4.98 o 
  -6  -2   7       26.38       26.64      1.11 o 
  -5  -2   7        0.42        0.75      0.44 o 
  -4  -2   7      150.21      146.85      2.50 o 
  -3  -2   7        0.27        0.17      0.14 o 
  -2  -2   7      841.30      825.79     10.35 o 
  -1  -2   7       17.71       20.95      0.60 o 
   0  -2   7      575.88      590.55      6.45 o 
   1  -2   7      256.24      231.85      2.65 o 
   2  -2   7      232.10      232.76      3.37 o 
   3  -2   7       15.04       14.46      0.57 o 
   4  -2   7       14.26       17.10      1.11 o 
   5  -2   7      432.45      436.04      7.24 o 
   6  -2   7      400.98      382.91      6.52 o 
   7  -2   7       20.08       23.07      0.91 o 
   8  -2   7       13.19       15.35      2.59 o 
  -8  -1   7       45.30       43.54      2.49 o 
  -7  -1   7       52.42       48.91      2.49 o 
  -6  -1   7      105.18      104.51      2.45 o 
  -5  -1   7       28.33       30.20      0.89 o 
  -4  -1   7       33.55       36.18      0.84 o 
  -3  -1   7      396.88      365.85      4.86 o 
  -2  -1   7        0.02        0.07      0.10 o 
  -1  -1   7       49.98       64.38      1.00 o 
   0  -1   7        2.27        2.64      0.15 o 
   1  -1   7      689.28      670.97      7.09 o 
   2  -1   7      975.49      996.20     13.47 o 
   3  -1   7      289.21      285.88      4.87 o 
   4  -1   7       40.94       41.74      1.13 o 
   5  -1   7       43.90       37.41      1.10 o 
   6  -1   7      118.18      123.70      2.57 o 
   7  -1   7       83.49       76.07      2.20 o 
   8  -1   7        0.10        0.00      0.59 o 
  -8   0   7        0.97        0.07      0.46 o 
  -7   0   7       78.93       81.59      2.11 o 
  -6   0   7       10.00       11.04      0.57 o 
  -5   0   7       41.14       47.50      1.15 o 
  -4   0   7        7.86        5.92      0.38 o 
  -3   0   7      346.41      340.71      4.55 o 
  -2   0   7      469.57      479.85      5.89 o 
  -1   0   7       36.47       42.08      0.62 o 
   0   0   7      153.19      146.51      1.63 o 
   1   0   7        3.55        2.50      0.17 o 
   2   0   7      362.29      342.40      4.86 o 
   3   0   7        1.29        2.67      0.58 o 
   4   0   7       15.35       15.57      0.67 o 
   5   0   7       28.71       31.74      1.04 o 
   6   0   7       46.74       41.47      1.25 o 
   7   0   7       29.55       35.55      2.03 o 
  -8   1   7        3.79        3.91      0.60 o 
  -7   1   7      123.62      125.69      2.38 o 
  -6   1   7        0.22        0.09      0.26 o 
  -5   1   7        1.41        2.30      0.30 o 
  -4   1   7      749.60      770.03      9.06 o 
  -3   1   7      956.53      982.77     11.36 o 
  -2   1   7        0.08        1.54      0.22 o 
  -1   1   7      131.40      130.14      1.50 o 
   0   1   7      265.33      261.43      2.76 o 
   1   1   7      905.74      896.01     10.36 o 
   2   1   7      379.34      394.07      5.61 o 
   3   1   7      132.49      141.34      3.25 o 
   4   1   7       24.56       25.74      0.90 o 
   5   1   7       77.78       74.98      1.95 o 
   6   1   7      153.14      151.64      5.11 o 
   7   1   7       10.45        8.05      1.18 o 
  -8   2   7       81.25       83.49      2.07 o 
  -7   2   7        3.93        5.44      0.72 o 
  -6   2   7       84.57       87.69      1.78 o 
  -5   2   7       21.56       22.00      0.74 o 
  -4   2   7       20.62       21.23      0.52 o 
  -3   2   7      816.81      797.64      8.56 o 
  -2   2   7      134.05      139.46      1.63 o 
  -1   2   7       25.79       33.19      0.57 o 
   0   2   7      424.30      418.69      4.22 o 
   1   2   7      155.71      159.74      2.13 o 
   2   2   7        0.10        0.19      0.21 o 
   3   2   7      329.83      309.55      4.56 o 
   4   2   7        0.32        0.44      0.25 o 
   5   2   7      104.42       95.40      3.60 o 
   6   2   7        1.90        1.83      0.72 o 
  -9   3   7        8.67        7.86      1.18 o 
  -8   3   7        2.14        2.42      0.42 o 
  -7   3   7      251.28      240.26      3.81 o 
  -6   3   7        4.97        4.71      0.35 o 
  -5   3   7       54.97       55.03      1.10 o 
  -4   3   7      830.41      832.02      8.98 o 
  -3   3   7       80.64       81.42      1.15 o 
  -2   3   7      457.17      450.31      4.85 o 
  -1   3   7      309.34      340.16      3.53 o 
   0   3   7     1159.72     1132.89     13.10 o 
   1   3   7      637.87      624.18      7.97 o 
   2   3   7        0.34        1.23      0.23 o 
   3   3   7       60.19       60.43      1.27 o 
   4   3   7       46.85       44.29      2.88 o 
   6   3   7       40.15       39.15      2.29 o 
  -8   4   7      104.43      107.82      1.92 o 
  -7   4   7        4.72        4.62      0.37 o 
  -6   4   7       56.28       55.98      1.16 o 
  -5   4   7        1.43        2.32      0.30 o 
  -4   4   7      108.99      103.56      1.44 o 
  -3   4   7      428.83      425.31      4.66 o 
  -2   4   7       23.43       25.34      0.53 o 
  -1   4   7      109.73      103.62      1.49 o 
   0   4   7      462.22      455.13      5.96 o 
   1   4   7       16.09       15.75      0.60 o 
   2   4   7      102.35      106.20      1.94 o 
   3   4   7        5.41        6.54      0.53 o 
   5   4   7      187.27      189.55      6.29 o 
  -8   5   7        7.71        8.25      0.56 o 
  -7   5   7       79.50       79.33      1.52 o 
  -6   5   7        4.95        5.05      0.36 o 
  -5   5   7       29.91       29.00      0.83 o 
  -4   5   7      206.96      200.97      2.81 o 
  -3   5   7      350.34      352.52      4.51 o 
  -2   5   7      459.87      465.54      5.54 o 
  -1   5   7       53.52       58.10      1.49 o 
   0   5   7      352.55      344.21      4.68 o 
   1   5   7      141.26      139.69      2.42 o 
   2   5   7      107.52      118.20      2.57 o 
   3   5   7       13.27       12.70      1.31 o 
   4   5   7       33.37       36.21      2.23 o 
  -8   6   7       34.97       37.83      1.15 o 
  -7   6   7       43.17       42.96      1.20 o 
  -6   6   7        1.75        2.18      0.33 o 
  -5   6   7        0.01        0.07      0.20 o 
  -4   6   7      271.54      256.69      3.93 o 
  -3   6   7      136.82      135.77      2.33 o 
  -2   6   7       21.45       19.76      0.73 o 
  -1   6   7        2.26        1.85      0.44 o 
   0   6   7        9.87       10.01      0.53 o 
   1   6   7      226.00      232.05      5.89 o 
   2   6   7      173.23      183.99      4.34 o 
   3   6   7        6.90        7.34      0.82 o 
  -7   7   7        2.88        4.64      0.49 o 
  -6   7   7        2.68        3.28      0.48 o 
  -5   7   7      112.83      108.58      2.48 o 
  -4   7   7      148.41      145.00      4.20 o 
  -3   7   7      234.84      238.94      3.75 o 
  -2   7   7       21.98       23.57      1.14 o 
  -1   7   7        8.21        7.03      1.08 o 
   0   7   7       66.18       67.82      2.17 o 
   1   7   7        0.02       -0.40      0.40 o 
  -6   8   7       14.66       16.14      0.93 o 
  -5   8   7        3.75        4.25      0.56 o 
  -4   8   7      182.68      190.30      5.79 o 
  -3   8   7        0.11       -0.47      0.47 o 
  -2   8   7       24.82       23.11      2.49 o 
  -1   8   7       16.16       16.89      1.06 o 
   1  -9   8       47.24       45.96      2.42 o 
   2  -9   8        3.60        5.11      0.98 o 
   3  -9   8       40.43       43.15      2.42 o 
   4  -9   8       88.86       90.99      2.73 o 
   5  -9   8        4.93        5.67      0.83 o 
  -1  -8   8        3.00        0.65      0.52 o 
   0  -8   8      179.45      182.67      6.02 o 
   1  -8   8       88.17       95.33      3.73 o 
   2  -8   8       15.23       12.83      1.31 o 
   3  -8   8       49.75       49.76      1.76 o 
   4  -8   8       51.32       48.62      1.83 o 
   5  -8   8      104.15      110.48      3.12 o 
   6  -8   8       32.73       27.89      1.53 o 
  -3  -7   8        0.01       -0.26      0.46 o 
  -2  -7   8       28.69       30.31      1.83 o 
  -1  -7   8      143.38      138.94      3.74 o 
   0  -7   8       23.16       25.64      1.24 o 
   1  -7   8      178.39      179.88      3.53 o 
   2  -7   8      204.12      197.42      3.82 o 
   3  -7   8       57.90       58.31      1.87 o 
   4  -7   8      146.75      155.22      6.38 o 
   5  -7   8        6.90        7.19      0.92 o 
   6  -7   8        0.13       -0.26      0.65 o 
   7  -7   8        0.16        0.46      0.72 o 
  -4  -6   8       61.28       59.84      2.82 o 
  -3  -6   8       31.79       42.95      2.23 o 
  -2  -6   8       74.13       70.12      2.31 o 
  -1  -6   8       46.00       44.97      1.34 o 
   0  -6   8      112.70      124.31      2.20 o 
   1  -6   8       14.37       15.85      0.67 o 
   2  -6   8       47.66       44.04      1.28 o 
   3  -6   8      111.50      115.09      2.46 o 
   4  -6   8       60.73       58.61      1.56 o 
   5  -6   8        1.72        2.23      0.72 o 
   6  -6   8      124.42      120.80      4.71 o 
   7  -6   8       14.81       15.71      1.51 o 
  -5  -5   8       38.10       43.34      2.42 o 
  -4  -5   8      285.41      294.11      8.97 o 
  -3  -5   8      128.94      125.77      2.78 o 
  -2  -5   8       39.06       37.72      1.23 o 
  -1  -5   8      195.95      188.82      2.82 o 
   0  -5   8      319.79      286.24      3.98 o 
   1  -5   8       12.41       14.75      0.54 o 
   2  -5   8      132.25      130.57      2.68 o 
   3  -5   8      140.24      140.58      2.86 o 
   4  -5   8      226.26      227.46      4.19 o 
   5  -5   8      410.10      408.18      8.93 o 
   6  -5   8       20.45       22.65      1.70 o 
   7  -5   8       40.57       42.23      2.49 o 
   8  -5   8       52.81       59.45      3.14 o 
  -6  -4   8       37.73       42.36      2.42 o 
  -5  -4   8       62.66       61.68      2.88 o 
  -4  -4   8       52.43       51.49      1.78 o 
  -3  -4   8        0.35        0.50      0.29 o 
  -2  -4   8       68.70       62.96      1.23 o 
  -1  -4   8      262.66      258.30      3.60 o 
   0  -4   8     1714.96     1649.60     20.24 o 
   1  -4   8       45.40       50.56      1.00 o 
   2  -4   8        0.12       -0.10      0.18 o 
   3  -4   8      923.10      927.53     12.98 o 
   4  -4   8      273.12      278.70      5.60 o 
   5  -4   8      265.84      251.33      5.82 o 
   6  -4   8       30.56       28.52      1.30 o 
   7  -4   8       16.15       14.72      1.15 o 
   8  -4   8       66.77       70.78      3.40 o 
  -6  -3   8       24.41       23.24      1.70 o 
  -5  -3   8      169.24      163.58      4.00 o 
  -4  -3   8      356.30      349.55      6.25 o 
  -3  -3   8        7.85        5.37      0.37 o 
  -2  -3   8        1.98        0.39      0.17 o 
  -1  -3   8      418.31      398.34      5.25 o 
   0  -3   8       87.57       84.56      1.19 o 
   1  -3   8        0.24        1.05      0.19 o 
   2  -3   8        0.06        0.47      0.17 o 
   3  -3   8      375.44      352.24      5.90 o 
   4  -3   8      629.35      604.27      9.79 o 
   5  -3   8       21.95       16.08      0.67 o 
   6  -3   8       35.49       36.30      1.10 o 
   7  -3   8        2.46        2.10      0.72 o 
   8  -3   8      123.09      138.94      5.24 o 
  -7  -2   8       79.69       83.87      3.67 o 
  -6  -2   8      121.74      122.91      3.31 o 
  -5  -2   8      161.64      157.95      3.34 o 
  -4  -2   8       62.75       67.57      1.44 o 
  -3  -2   8      289.11      294.23      4.08 o 
  -2  -2   8      257.06      246.77      3.43 o 
  -1  -2   8      731.53      730.37      8.00 o 
   0  -2   8      449.54      447.23      4.98 o 
   1  -2   8      204.38      204.98      2.77 o 
   2  -2   8        1.77        3.02      0.30 o 
   3  -2   8       12.54       12.91      0.58 o 
   4  -2   8      651.57      632.22     10.22 o 
   5  -2   8       28.56       28.37      0.94 o 
   6  -2   8       31.24       30.21      1.18 o 
   7  -2   8        9.15       11.52      0.80 o 
  -7  -1   8        6.03        6.03      0.71 o 
  -6  -1   8       49.32       49.76      1.57 o 
  -5  -1   8      198.72      192.06      3.22 o 
  -4  -1   8      226.93      225.99      3.59 o 
  -3  -1   8        2.90        3.81      0.36 o 
  -2  -1   8       21.95       20.74      0.57 o 
  -1  -1   8        1.16        1.23      0.15 o 
   0  -1   8     1476.07     1434.27     15.02 o 
   1  -1   8      398.73      397.42      4.60 o 
   2  -1   8      102.43       94.39      2.96 o 
   3  -1   8      711.49      667.41     10.73 o 
   4  -1   8      305.62      278.07      4.84 o 
   5  -1   8      154.25      159.83      3.11 o 
   6  -1   8        2.40        2.09      0.36 o 
   7  -1   8       16.05       17.29      1.02 o 
  -8   0   8       78.18       82.96      3.67 o 
  -7   0   8       14.24       14.02      1.51 o 
  -6   0   8       82.81       83.61      1.78 o 
  -5   0   8        9.57        8.65      0.50 o 
  -4   0   8      240.50      228.16      4.71 o 
  -3   0   8        5.10        4.56      0.45 o 
  -2   0   8        1.56        2.63      0.26 o 
  -1   0   8      932.90      911.87      9.15 o 
   0   0   8       58.44       69.18      1.53 o 
   1   0   8      418.99      418.23      5.37 o 
   2   0   8        0.80        0.79      0.22 o 
   3   0   8       76.91       60.53      1.66 o 
   4   0   8     1012.48      953.24     15.16 o 
   5   0   8       13.48       11.87      0.67 o 
   6   0   8        5.73        6.07      0.79 o 
   7   0   8        6.82        8.05      1.05 o 
  -8   1   8        9.52       10.43      0.89 o 
  -7   1   8        5.33        4.83      0.44 o 
  -6   1   8       34.17       32.06      0.97 o 
  -5   1   8      574.45      580.19      8.62 o 
  -4   1   8      103.65      102.91      1.61 o 
  -3   1   8       64.96       62.75      0.99 o 
  -2   1   8       83.24       87.12      1.14 o 
  -1   1   8       19.18       20.83      0.50 o 
   0   1   8      683.48      677.67      7.41 o 
   1   1   8       11.23       11.87      0.48 o 
   2   1   8        0.62        0.25      0.21 o 
   3   1   8       15.20       19.32      0.75 o 
   4   1   8        0.01        0.50      0.25 o 
   5   1   8      146.73      151.16      3.52 o 
   6   1   8       34.08       28.68      1.77 o 
  -8   2   8        2.20        1.76      0.52 o 
  -7   2   8        1.11        1.26      0.30 o 
  -6   2   8      271.90      275.41      4.36 o 
  -5   2   8       18.67       19.00      0.70 o 
  -4   2   8       41.16       38.06      0.75 o 
  -3   2   8        5.54        6.46      0.51 o 
  -2   2   8      249.11      245.60      2.87 o 
  -1   2   8      405.86      411.72      4.57 o 
   0   2   8       12.98       19.01      0.71 o 
   1   2   8        6.59        2.36      0.27 o 
   2   2   8       16.19       11.62      0.51 o 
   3   2   8      161.25      149.37      2.90 o 
   4   2   8      302.76      304.48      5.37 o 
   5   2   8        8.79        7.33      0.98 o 
   6   2   8        2.10        2.42      0.85 o 
  -8   3   8       98.12       96.68      2.01 o 
  -7   3   8        0.41        0.09      0.25 o 
  -6   3   8      263.21      255.22      3.99 o 
  -5   3   8      524.28      526.54      6.77 o 
  -4   3   8       85.88       86.29      1.21 o 
  -3   3   8       38.89       38.24      0.67 o 
  -2   3   8       48.62       48.46      0.81 o 
  -1   3   8        4.39        3.62      0.27 o 
   0   3   8        7.61        9.68      0.46 o 
   1   3   8      484.19      455.17      6.57 o 
   2   3   8       48.22       40.00      1.01 o 
   3   3   8       74.42       69.27      2.21 o 
   4   3   8      114.05      102.40      3.80 o 
   5   3   8       49.44       48.91      2.55 o 
  -8   4   8        0.56        0.98      0.29 o 
  -7   4   8       12.83       11.71      0.56 o 
  -6   4   8      175.90      174.69      2.63 o 
  -5   4   8       49.78       49.71      1.38 o 
  -4   4   8      732.15      717.00      8.14 o 
  -3   4   8       94.73      100.61      1.40 o 
  -2   4   8      776.27      766.48      8.10 o 
  -1   4   8      553.29      557.26      7.25 o 
   0   4   8       42.66       38.02      1.00 o 
   1   4   8       38.09       37.40      0.98 o 
   2   4   8        0.03        0.21      0.21 o 
   3   4   8      204.97      203.95      6.35 o 
   4   4   8       25.35       20.56      1.64 o 
  -8   5   8       98.96       95.81      2.04 o 
  -7   5   8        9.59       10.28      0.84 o 
  -6   5   8       63.75       62.33      1.39 o 
  -5   5   8       41.54       43.68      1.00 o 
  -4   5   8       57.91       59.25      1.15 o 
  -3   5   8        0.09        0.34      0.20 o 
  -2   5   8       27.12       25.04      0.77 o 
  -1   5   8       30.91       32.04      0.86 o 
   0   5   8       74.94       69.41      1.47 o 
   1   5   8        0.03        0.08      0.21 o 
   2   5   8      239.83      260.95     12.77 o 
   3   5   8       76.98       78.31      3.27 o 
  -7   6   8       27.03       27.28      0.95 o 
  -6   6   8       44.29       44.76      1.22 o 
  -5   6   8      356.29      359.96      7.72 o 
  -4   6   8      209.80      206.41      3.33 o 
  -3   6   8       10.99       11.35      0.56 o 
  -2   6   8      282.78      273.26      4.84 o 
  -1   6   8        2.20        3.03      0.42 o 
   0   6   8      238.65      239.67      4.34 o 
   1   6   8       42.52       44.55      1.41 o 
   2   6   8        0.01       -0.01      0.56 o 
  -6   7   8      163.49      159.27      3.36 o 
  -5   7   8        0.05        0.16      0.35 o 
  -4   7   8      200.41      200.70      3.33 o 
  -3   7   8        2.39        2.51      0.44 o 
  -2   7   8        3.89        4.71      0.65 o 
  -1   7   8      221.00      223.57      8.90 o 
   0   7   8       68.36       73.63      3.04 o 
  -5   8   8       93.51       98.27      2.94 o 
  -4   8   8       11.00       10.72      1.03 o 
  -3   8   8       15.44       16.53      1.83 o 
  -2   8   8       27.61       26.12      1.36 o 
   0  -8   9        0.87        1.77      0.65 o 
   1  -8   9        6.26        8.12      0.98 o 
   2  -8   9      107.64      110.00      4.12 o 
   3  -8   9        9.09       12.98      0.95 o 
   4  -8   9        4.78        6.71      0.74 o 
   5  -8   9       78.81       86.52      2.61 o 
  -2  -7   9      126.21      135.79      4.85 o 
  -1  -7   9       15.66       18.59      1.44 o 
   0  -7   9       76.09       70.65      2.34 o 
   1  -7   9      153.19      143.33      3.01 o 
   2  -7   9       43.04       43.74      1.35 o 
   3  -7   9      176.54      180.48      4.21 o 
   4  -7   9       77.55       74.85      4.58 o 
   5  -7   9        4.05        4.06      0.98 o 
   6  -7   9      302.21      298.24      9.62 o 
  -3  -6   9       16.14       12.44      1.24 o 
  -2  -6   9        1.46        1.67      0.46 o 
  -1  -6   9      262.31      265.78      4.92 o 
   0  -6   9       34.11       33.51      0.95 o 
   1  -6   9        6.40        5.66      0.55 o 
   2  -6   9      249.17      262.87      6.76 o 
   3  -6   9        0.18        0.55      0.30 o 
   4  -6   9      146.11      150.97      4.10 o 
   5  -6   9        7.84        9.36      1.18 o 
   6  -6   9       55.08       58.14      3.01 o 
   7  -6   9      125.66      122.83      4.98 o 
  -4  -5   9       20.77       19.12      1.51 o 
  -3  -5   9        3.19        2.64      0.52 o 
  -2  -5   9       13.14       15.89      0.82 o 
  -1  -5   9        0.41       -0.20      0.20 o 
   0  -5   9        2.84        3.22      0.34 o 
   1  -5   9      153.35      157.09      2.63 o 
   2  -5   9      166.31      158.73      2.71 o 
   3  -5   9       35.05       35.19      1.10 o 
   4  -5   9      268.81      258.81      6.03 o 
   5  -5   9        7.84        6.43      0.67 o 
   6  -5   9       22.85       19.38      1.70 o 
   7  -5   9      161.37      165.32      6.09 o 
  -5  -4   9        3.01        2.26      0.72 o 
  -4  -4   9       30.19       28.68      1.31 o 
  -3  -4   9        6.26        5.74      0.52 o 
  -2  -4   9      449.30      419.62      6.18 o 
  -1  -4   9        0.66        1.96      0.27 o 
   0  -4   9       52.62       53.18      1.19 o 
   1  -4   9        1.66        1.84      0.27 o 
   2  -4   9        9.86        8.11      0.43 o 
   3  -4   9      427.13      421.13      7.05 o 
   4  -4   9        9.11        7.81      0.50 o 
   5  -4   9        0.19        0.64      0.38 o 
   6  -4   9      222.92      239.03      5.75 o 
   7  -4   9        3.65        3.86      0.98 o 
  -6  -3   9       22.55       22.15      3.21 o 
  -5  -3   9        8.05        8.87      0.98 o 
  -4  -3   9       19.04       16.95      0.88 o 
  -3  -3   9      300.95      299.07      4.62 o 
  -2  -3   9      746.74      739.82      9.48 o 
  -1  -3   9        0.50        1.60      0.22 o 
   0  -3   9       89.47       89.12      1.50 o 
   1  -3   9      769.32      735.58     10.13 o 
   2  -3   9     1355.64     1313.33     20.64 o 
   3  -3   9      159.37      149.26      3.23 o 
   5  -3   9       12.75       10.27      0.58 o 
   6  -3   9       12.12       13.91      0.95 o 
   7  -3   9      252.18      241.34      7.99 o 
  -6  -2   9      122.78      127.20      4.85 o 
  -5  -2   9       70.83       72.31      2.29 o 
  -4  -2   9       83.89       74.52      2.48 o 
  -3  -2   9      110.93      100.37      2.02 o 
  -2  -2   9      447.81      418.00      5.56 o 
  -1  -2   9       14.61       15.19      0.43 o 
   0  -2   9       18.22       17.61      0.58 o 
   1  -2   9       72.78       74.43      1.39 o 
   2  -2   9      357.69      326.78      5.58 o 
   3  -2   9       51.57       61.91      1.48 o 
   4  -2   9       11.01       11.26      0.58 o 
   5  -2   9        0.63        2.86      0.37 o 
   6  -2   9      189.24      204.57      4.91 o 
   7  -2   9        4.87        6.63      0.68 o 
  -7  -1   9       12.68       10.86      0.94 o 
  -6  -1   9      261.40      268.19      6.35 o 
  -5  -1   9      135.25      139.36      2.56 o 
  -4  -1   9      175.88      171.94      2.93 o 
  -3  -1   9      216.82      223.90      3.25 o 
  -2  -1   9      177.72      176.91      2.61 o 
  -1  -1   9      207.75      210.55      2.93 o 
   0  -1   9      154.90      148.89      2.10 o 
   1  -1   9      172.35      163.90      4.03 o 
   2  -1   9     1040.45      983.34     15.59 o 
   3  -1   9       15.44       14.35      0.71 o 
   4  -1   9        1.86        3.49      0.37 o 
   5  -1   9        4.63        2.34      0.36 o 
   6  -1   9       63.84       66.44      2.82 o 
   7  -1   9      187.02      197.31      4.53 o 
  -7   0   9      103.21      105.16      3.08 o 
  -6   0   9       12.30       11.03      0.63 o 
  -5   0   9        4.80        5.68      0.44 o 
  -4   0   9       33.86       31.83      1.53 o 
  -3   0   9       58.88       58.75      1.16 o 
  -2   0   9      894.80      884.91     10.11 o 
  -1   0   9      626.54      625.79      6.77 o 
   0   0   9      444.86      431.37      8.17 o 
   1   0   9      399.83      352.60      5.98 o 
   2   0   9        9.73       11.15      0.59 o 
   3   0   9      325.11      342.11      5.86 o 
   4   0   9        1.38        3.87      0.62 o 
   5   0   9       32.34       30.47      1.20 o 
   6   0   9       40.81       38.92      1.46 o 
  -7   1   9       24.57       25.82      1.11 o 
  -6   1   9      332.03      337.57      5.26 o 
  -5   1   9       75.87       77.51      1.68 o 
  -4   1   9        0.35        0.92      0.38 o 
  -3   1   9      653.51      650.35      7.13 o 
  -2   1   9      185.52      181.93      2.28 o 
  -1   1   9      365.27      363.42      4.07 o 
   0   1   9       11.28       11.99      0.74 o 
   1   1   9       28.22       30.08      0.92 o 
   2   1   9     1104.46     1008.19     16.01 o 
   3   1   9       78.50       72.96      1.72 o 
   4   1   9       49.33       48.47      1.36 o 
   5   1   9       11.43       12.01      0.83 o 
   6   1   9      194.30      208.60      6.61 o 
  -8   2   9        8.53        9.25      0.90 o 
  -7   2   9      340.33      351.36      6.16 o 
  -6   2   9       40.55       41.39      1.17 o 
  -5   2   9       47.24       46.03      1.05 o 
  -4   2   9      100.02       98.81      1.67 o 
  -3   2   9      101.06      106.47      1.50 o 
  -2   2   9     1069.56     1058.65     11.28 o 
  -1   2   9       89.45       92.26      1.41 o 
   0   2   9        1.09        1.36      0.24 o 
   1   2   9       15.82       13.58      0.56 o 
   2   2   9      164.06      174.29      3.29 o 
   3   2   9      298.62      293.10      5.16 o 
   4   2   9        8.79        6.27      0.60 o 
   5   2   9      127.49      126.10      4.52 o 
  -8   3   9        5.40        4.98      1.05 o 
  -7   3   9        2.47        2.70      0.45 o 
  -6   3   9       11.92       14.41      0.66 o 
  -5   3   9        0.55        1.10      0.25 o 
  -4   3   9       30.57       30.66      1.52 o 
  -3   3   9      142.09      145.86      1.79 o 
  -2   3   9        5.45        5.82      0.40 o 
  -1   3   9       36.49       31.33      0.86 o 
   0   3   9      183.20      158.17      2.65 o 
   1   3   9      117.09      113.08      2.07 o 
   2   3   9       65.31       68.12      1.66 o 
   3   3   9      203.73      198.77      7.66 o 
   4   3   9       48.75       49.11      2.42 o 
  -7   4   9      120.75      121.57      2.11 o 
  -6   4   9      425.36      422.43      5.57 o 
  -5   4   9       32.30       34.34      0.88 o 
  -4   4   9       90.54       89.47      1.54 o 
  -3   4   9       36.34       35.66      0.76 o 
  -2   4   9        3.85        5.66      0.36 o 
  -1   4   9      447.01      435.97      6.39 o 
   0   4   9       56.16       47.79      1.18 o 
   1   4   9       20.29       19.85      0.72 o 
   2   4   9      289.54      274.95     10.71 o 
   3   4   9       44.12       41.77      2.16 o 
  -7   5   9      166.36      169.47      3.18 o 
  -6   5   9      140.33      140.12      2.28 o 
  -5   5   9       11.92       12.96      0.57 o 
  -4   5   9      436.71      423.28      6.92 o 
  -3   5   9      376.85      379.67      5.53 o 
  -2   5   9      317.27      302.35      5.27 o 
  -1   5   9        1.69        1.95      0.30 o 
   0   5   9       43.23       44.83      1.63 o 
   1   5   9      144.93      154.61      2.73 o 
   2   5   9       17.60       21.61      1.51 o 
  -6   6   9      287.95      291.65      4.10 o 
  -5   6   9        0.17        0.63      0.26 o 
  -4   6   9        5.23        6.18      0.47 o 
  -3   6   9       21.85       21.29      0.92 o 
  -2   6   9       29.96       27.02      1.04 o 
  -1   6   9       26.61       25.72      1.03 o 
   0   6   9       79.14       91.29      3.57 o 
   1   6   9        2.01        0.70      0.52 o 
  -5   7   9       36.44       37.42      1.35 o 
  -4   7   9       27.46       26.21      1.10 o 
  -3   7   9       38.43       36.65      1.28 o 
  -2   7   9      370.83      383.61      6.66 o 
  -1   7   9       25.30       26.91      1.40 o 
   1  -8  10      132.92      143.39      5.04 o 
   2  -8  10       91.64       99.39      3.80 o 
   3  -8  10        0.02       -0.26      0.37 o 
   4  -8  10       31.60       30.79      1.39 o 
  -1  -7  10        1.82        1.05      0.52 o 
   0  -7  10      122.59      125.97      4.45 o 
   1  -7  10       16.00       13.97      0.90 o 
   2  -7  10       18.19       15.32      1.26 o 
   3  -7  10        0.83        0.03      0.41 o 
   4  -7  10       10.07       11.92      1.31 o 
   5  -7  10        6.91        7.73      1.24 o 
  -3  -6  10        2.59        1.51      0.50 o 
  -2  -6  10       42.58       41.62      1.64 o 
  -1  -6  10       37.38       32.41      1.64 o 
   0  -6  10      281.17      287.00      4.50 o 
   1  -6  10      177.95      189.32      3.72 o 
   2  -6  10       31.24       28.47      1.31 o 
   3  -6  10        1.39        1.18      0.34 o 
   4  -6  10       26.58       27.26      1.74 o 
   5  -6  10      408.22      420.61     12.77 o 
   6  -6  10       46.63       50.94      2.82 o 
  -4  -5  10       45.69       43.26      1.73 o 
  -3  -5  10       68.87       72.41      2.31 o 
  -2  -5  10       11.60       11.41      1.60 o 
  -1  -5  10        2.59        4.14      0.39 o 
   0  -5  10      104.01      108.02      2.05 o 
   1  -5  10      322.34      322.79      6.25 o 
   2  -5  10      187.06      188.04      3.58 o 
   3  -5  10       18.83       20.00      1.54 o 
   4  -5  10      102.57       98.47      3.14 o 
   5  -5  10       22.04       20.35      1.15 o 
   6  -5  10       88.75       95.27      4.12 o 
  -4  -4  10        2.07        1.89      0.50 o 
  -3  -4  10        1.58        2.70      0.50 o 
  -2  -4  10       16.48       15.42      0.67 o 
  -1  -4  10      134.03      137.18      2.44 o 
   0  -4  10      415.51      408.88      6.00 o 
   1  -4  10       20.07       22.56      0.72 o 
   2  -4  10        3.64        3.93      0.43 o 
   3  -4  10      157.22      148.44      3.19 o 
   4  -4  10        0.02        0.41      0.36 o 
   5  -4  10      297.32      292.66      8.81 o 
   6  -4  10       24.99       21.48      1.77 o 
  -5  -3  10        1.18        1.55      0.50 o 
  -4  -3  10      367.65      361.45      7.64 o 
  -3  -3  10        1.35        2.32      0.33 o 
  -2  -3  10        0.70        0.98      0.23 o 
  -1  -3  10        0.23        0.12      0.25 o 
   0  -3  10      101.54      101.04      1.85 o 
   1  -3  10      482.86      470.84      6.74 o 
   2  -3  10       78.06       71.23      1.71 o 
   3  -3  10        7.17        5.20      0.44 o 
   4  -3  10       69.42       75.48      1.77 o 
   5  -3  10       41.39       40.10      1.42 o 
   6  -3  10       37.20       36.27      2.23 o 
  -6  -2  10       52.87       55.10      2.10 o 
  -5  -2  10      332.36      315.09     10.41 o 
  -4  -2  10       64.31       65.98      1.68 o 
  -3  -2  10       16.21       17.54      0.70 o 
  -2  -2  10       34.73       33.43      0.84 o 
  -1  -2  10      170.50      163.47      2.72 o 
   0  -2  10     1318.45     1288.17     17.45 o 
   1  -2  10       44.06       48.30      1.31 o 
   2  -2  10       19.49       20.07      0.79 o 
   3  -2  10       57.28       55.41      1.44 o 
   4  -2  10      125.46      129.33      3.11 o 
   5  -2  10      221.54      201.93      4.45 o 
   6  -2  10       12.36       13.75      0.88 o 
  -6  -1  10       40.38       37.92      2.85 o 
  -5  -1  10        0.87        0.78      0.33 o 
  -4  -1  10      574.16      571.55      8.30 o 
  -3  -1  10       10.70       10.66      0.48 o 
  -2  -1  10      111.70      113.88      1.88 o 
  -1  -1  10        0.13        1.11      0.38 o 
   0  -1  10       40.85       43.82      1.23 o 
   1  -1  10      148.70      159.96      3.10 o 
   2  -1  10        0.97       -0.09      0.21 o 
   3  -1  10       42.84       27.89      0.93 o 
   4  -1  10      124.58      132.05      2.70 o 
   5  -1  10      158.39      165.31      3.83 o 
   6  -1  10      154.80      151.42      5.63 o 
  -7   0  10       55.50       52.54      3.27 o 
  -6   0  10        1.60        1.96      0.48 o 
  -5   0  10      187.36      195.61      3.39 o 
  -4   0  10        6.69        6.71      0.54 o 
  -3   0  10       28.08       29.74      0.80 o 
  -2   0  10      425.46      428.07      5.73 o 
  -1   0  10       97.58       90.32      1.48 o 
   0   0  10      724.86      691.27     11.23 o 
   1   0  10      212.81      220.95      4.02 o 
   2   0  10      116.51      130.33      3.45 o 
   3   0  10       11.05        6.70      0.49 o 
   4   0  10      133.55      142.50      3.37 o 
   5   0  10      128.69      127.98      3.19 o 
   6   0  10        1.04        0.82      0.56 o 
  -7   1  10       12.14       14.60      0.84 o 
  -6   1  10       32.28       29.76      1.14 o 
  -5   1  10      168.76      165.27      2.96 o 
  -4   1  10      122.90      121.24      2.01 o 
  -3   1  10      184.35      182.65      2.34 o 
  -2   1  10       41.36       39.66      0.88 o 
  -1   1  10       41.94       39.41      0.98 o 
   0   1  10      441.63      446.00      7.50 o 
   1   1  10       50.09       62.64      1.67 o 
   2   1  10        0.88        0.62      0.26 o 
   3   1  10        6.77       10.63      1.09 o 
   4   1  10        2.14        1.75      0.52 o 
   5   1  10       88.88       93.41      2.55 o 
  -7   2  10       85.80       87.61      1.92 o 
  -6   2  10        2.47        1.99      0.32 o 
  -5   2  10      228.94      227.15      3.35 o 
  -4   2  10      704.63      704.29     10.24 o 
  -3   2  10      119.29      123.47      1.72 o 
  -2   2  10       19.81       18.80      0.67 o 
  -1   2  10       88.03       85.27      1.66 o 
   0   2  10      154.23      138.55      2.76 o 
   1   2  10      380.54      352.85      6.09 o 
   2   2  10      142.53      149.78      2.98 o 
   3   2  10       14.72       13.95      0.83 o 
   4   2  10      212.52      210.45      4.75 o 
  -7   3  10       32.68       33.60      1.09 o 
  -6   3  10        4.14        5.51      0.48 o 
  -5   3  10        8.26        9.29      0.50 o 
  -4   3  10      336.31      334.17      4.14 o 
  -3   3  10      165.82      163.62      2.24 o 
  -2   3  10      146.03      143.62      2.51 o 
  -1   3  10       16.98       17.80      0.76 o 
   0   3  10      436.04      440.24      6.47 o 
   1   3  10       13.01       12.30      0.65 o 
   2   3  10        5.18        5.27      0.56 o 
   3   3  10       41.80       45.96      1.57 o 
   4   3  10      107.01      121.65      4.39 o 
  -7   4  10        2.42        2.53      0.36 o 
  -6   4  10        0.98        1.01      0.30 o 
  -5   4  10       37.14       38.18      1.09 o 
  -4   4  10       13.31       13.85      0.55 o 
  -3   4  10        3.15        2.86      0.35 o 
  -2   4  10       25.97       21.47      0.77 o 
  -1   4  10       16.32       18.35      0.72 o 
   0   4  10       87.08       88.62      2.04 o 
   1   4  10      285.41      276.82     10.80 o 
   2   4  10       41.47       42.43      1.50 o 
   3   4  10       27.58       32.28      1.90 o 
  -6   5  10      159.80      155.74      2.52 o 
  -5   5  10       57.74       60.59      1.29 o 
  -4   5  10       59.27       56.15      1.35 o 
  -3   5  10      209.38      200.66      4.59 o 
  -2   5  10        0.03        0.09      0.28 o 
  -1   5  10       55.18       51.74      1.61 o 
   0   5  10      175.49      176.71      3.08 o 
   1   5  10        4.61        3.54      0.72 o 
  -5   6  10       18.29       18.84      0.72 o 
  -4   6  10      196.16      202.52      5.26 o 
  -3   6  10        4.25        3.65      0.52 o 
  -2   6  10        1.09        1.68      0.58 o 
  -1   6  10       49.35       51.14      1.56 o 
   0   6  10      175.02      193.45      8.94 o 
   0  -7  11        7.19        6.68      0.92 o 
   1  -7  11        3.29        6.42      0.92 o 
   2  -7  11        1.91        0.83      0.42 o 
   3  -7  11       92.85      100.77      4.12 o 
   4  -7  11       70.15       66.26      3.21 o 
  -2  -6  11        5.92        6.28      1.08 o 
  -1  -6  11      106.21      109.09      2.96 o 
   0  -6  11      113.33      114.81      2.92 o 
   1  -6  11       63.46       70.12      2.06 o 
   2  -6  11        0.02        0.10      0.33 o 
   3  -6  11        0.28       -0.65      0.65 o 
   4  -6  11      160.25      166.11      5.96 o 
   5  -6  11       20.70       19.18      1.70 o 
  -3  -5  11        8.76       11.20      0.89 o 
  -2  -5  11      107.45      101.40      2.84 o 
  -1  -5  11      105.96      118.22      2.49 o 
   0  -5  11       41.37       43.84      1.49 o 
   1  -5  11        0.05        0.15      0.33 o 
   2  -5  11       28.49       26.50      1.32 o 
   3  -5  11      145.48      146.20      5.30 o 
   4  -5  11       53.78       52.97      2.68 o 
   5  -5  11       28.24       30.51      2.10 o 
  -4  -4  11        3.63        3.53      0.63 o 
  -3  -4  11        4.96        5.58      0.64 o 
  -2  -4  11       53.78       55.30      2.02 o 
  -1  -4  11      355.72      359.03      6.04 o 
   0  -4  11       13.55       13.84      0.62 o 
   1  -4  11       45.15       45.95      1.38 o 
   2  -4  11       27.58       23.46      0.94 o 
   3  -4  11       17.75       21.63      0.90 o 
   4  -4  11      220.40      219.93      7.33 o 
   5  -4  11       14.77       13.42      1.44 o 
  -4  -3  11        7.40        8.44      0.80 o 
  -3  -3  11        8.47        7.71      0.56 o 
  -2  -3  11      109.71      108.36      2.31 o 
  -1  -3  11        9.28        8.34      0.50 o 
   0  -3  11      349.80      343.28      5.62 o 
   1  -3  11        0.25        0.42      0.29 o 
   2  -3  11       55.20       59.93      2.15 o 
   3  -3  11      152.49      148.67      3.02 o 
   4  -3  11        9.53        8.59      0.66 o 
   5  -3  11       27.43       29.53      1.41 o 
  -5  -2  11        2.69        3.44      0.92 o 
  -4  -2  11       34.35       37.49      1.86 o 
  -3  -2  11        7.32        7.04      0.52 o 
  -2  -2  11      137.16      136.37      2.48 o 
  -1  -2  11      359.62      356.39      5.35 o 
   0  -2  11        0.78        1.09      0.33 o 
   1  -2  11       71.79       66.78      1.70 o 
   2  -2  11        0.66        0.38      0.25 o 
   3  -2  11       68.18       65.45      1.91 o 
   4  -2  11      120.59      107.95      2.79 o 
   5  -2  11        0.64        0.32      0.36 o 
  -6  -1  11        8.84        9.26      0.88 o 
  -5  -1  11        3.47        5.34      0.54 o 
  -4  -1  11       55.86       56.12      1.54 o 
  -3  -1  11       11.10       10.96      0.66 o 
  -2  -1  11       76.23       72.25      1.60 o 
  -1  -1  11       78.55       80.65      1.96 o 
   0  -1  11       90.64       97.72      2.23 o 
   1  -1  11        1.01        1.48      0.33 o 
   2  -1  11      250.67      250.17      4.56 o 
   3  -1  11       43.35       39.14      1.87 o 
   4  -1  11       79.38       78.63      2.24 o 
   5  -1  11        5.05        6.16      0.64 o 
  -6   0  11      305.32      307.98      5.61 o 
  -5   0  11       24.89       24.06      1.00 o 
  -4   0  11       64.21       65.91      1.55 o 
  -3   0  11       28.23       28.51      0.79 o 
  -2   0  11      197.75      195.57      2.86 o 
  -1   0  11       18.28       20.22      0.86 o 
   0   0  11      268.94      248.88      4.57 o 
   1   0  11        4.99        3.46      0.44 o 
   2   0  11        0.59        1.13      0.28 o 
   3   0  11      234.79      237.23      5.13 o 
   4   0  11      309.76      302.55      6.35 o 
   5   0  11        0.74        0.81      0.39 o 
  -6   1  11       12.62       14.29      0.85 o 
  -5   1  11        7.17        8.76      0.53 o 
  -4   1  11       27.38       24.97      1.09 o 
  -3   1  11       67.23       68.88      1.34 o 
  -2   1  11      112.76      106.63      2.03 o 
  -1   1  11      302.28      316.82      5.65 o 
   0   1  11      106.32      117.36      2.52 o 
   1   1  11        5.10        7.03      0.75 o 
   2   1  11      117.12      120.09      2.98 o 
   3   1  11       24.88       22.58      1.15 o 
   4   1  11       41.69       39.58      1.77 o 
  -6   2  11       10.25       11.06      0.65 o 
  -5   2  11      240.21      242.50      3.60 o 
  -4   2  11        6.99        7.17      0.46 o 
  -3   2  11        4.25        4.15      0.39 o 
  -2   2  11      139.74      142.99      2.64 o 
  -1   2  11        0.05        0.35      0.26 o 
   0   2  11      138.08      138.67      2.86 o 
   1   2  11        2.69        3.98      0.49 o 
   2   2  11       82.41       80.82      2.46 o 
   3   2  11      194.24      206.36      4.63 o 
  -6   3  11      423.46      430.35      5.76 o 
  -5   3  11        3.28        4.38      0.40 o 
  -4   3  11        0.10        0.02      0.19 o 
  -3   3  11        5.87        6.06      0.45 o 
  -2   3  11        8.08        9.92      0.54 o 
  -1   3  11      327.81      323.87      5.80 o 
   0   3  11       29.31       32.48      1.12 o 
   1   3  11       15.24       11.87      0.81 o 
   2   3  11       63.68       64.26      1.99 o 
   3   3  11       35.44       41.13      2.49 o 
  -6   4  11       13.34       10.87      0.75 o 
  -5   4  11      249.91      247.07      3.56 o 
  -4   4  11       33.71       33.54      1.88 o 
  -3   4  11       16.23       16.43      1.16 o 
  -2   4  11      102.46      104.06      2.07 o 
  -1   4  11       43.91       47.56      1.26 o 
   0   4  11       61.09       56.04      1.82 o 
   1   4  11       10.43       10.48      0.78 o 
  -5   5  11       60.18       55.79      1.49 o 
  -4   5  11        5.43        7.04      0.62 o 
  -3   5  11        8.57        7.77      1.38 o 
  -2   5  11      153.29      160.99      3.32 o 
  -1   5  11      179.65      169.66      3.44 o 
   0   5  11        5.30        6.86      0.67 o 
   0  -6  12        1.33        2.23      0.46 o 
   1  -6  12      100.73      105.99      2.82 o 
   2  -6  12        0.44        1.05      0.65 o 
   3  -6  12       13.99       14.86      1.57 o 
  -2  -5  12        0.43        1.58      0.50 o 
  -1  -5  12       91.14       95.11      2.17 o 
   0  -5  12        0.39        0.41      0.31 o 
   1  -5  12        1.38        0.26      0.42 o 
   2  -5  12      492.34      513.91     14.99 o 
   3  -5  12        2.26        1.37      0.72 o 
   4  -5  12       55.50       62.07      3.08 o 
  -3  -4  12       20.01       22.86      1.26 o 
  -2  -4  12       95.09      106.37      2.37 o 
  -1  -4  12        2.16        2.54      0.40 o 
   0  -4  12        0.23        0.03      0.37 o 
   1  -4  12      117.26      117.34      3.08 o 
   2  -4  12        0.14        0.47      0.85 o 
   3  -4  12       78.98       72.98      2.22 o 
   4  -4  12        1.37        0.79      0.72 o 
  -3  -3  12       71.90       74.32      1.89 o 
  -2  -3  12       27.74       27.88      1.03 o 
  -1  -3  12       17.97       19.16      0.81 o 
   0  -3  12       11.20       14.35      0.90 o 
   1  -3  12       76.85       82.11      2.85 o 
   2  -3  12      270.61      272.26      5.87 o 
   3  -3  12       14.37       14.40      0.88 o 
   4  -3  12        8.90        8.70      0.74 o 
  -4  -2  12        1.59        1.34      0.37 o 
  -3  -2  12      132.31      131.69      3.05 o 
  -2  -2  12      156.61      153.74      3.06 o 
  -1  -2  12       44.32       44.67      1.66 o 
   0  -2  12       86.27       83.59      2.41 o 
   1  -2  12       59.99       58.47      1.87 o 
   2  -2  12       58.65       53.77      2.46 o 
   3  -2  12       82.46       82.48      2.33 o 
   4  -2  12       66.00       59.96      1.96 o 
  -5  -1  12       16.82       16.41      0.88 o 
  -4  -1  12       74.01       72.34      1.88 o 
  -3  -1  12      103.80      108.79      2.39 o 
  -2  -1  12      130.82      141.41      3.76 o 
  -1  -1  12       76.44       74.86      2.27 o 
   0  -1  12        8.80        7.67      0.67 o 
   1  -1  12      199.35      191.84      4.40 o 
   2  -1  12       41.56       31.13      1.29 o 
   3  -1  12        2.13        1.71      0.44 o 
   4  -1  12       26.59       28.66      1.27 o 
  -5   0  12       29.89       30.14      1.45 o 
  -4   0  12        3.98        4.25      0.55 o 
  -3   0  12       11.38       12.86      1.01 o 
  -2   0  12       42.04       43.54      1.62 o 
  -1   0  12        7.42        6.86      0.67 o 
   0   0  12      150.86      161.78      3.84 o 
   1   0  12        4.62        5.27      0.56 o 
   2   0  12      369.85      350.50      7.25 o 
   3   0  12       19.52       18.25      0.99 o 
   4   0  12        0.67       -0.12      0.30 o 
  -5   1  12       19.45       19.69      0.82 o 
  -4   1  12       85.70       83.01      1.75 o 
  -3   1  12       54.66       52.39      1.49 o 
  -2   1  12      237.97      236.00      9.72 o 
  -1   1  12        2.16        1.83      0.42 o 
   0   1  12        9.30        6.65      1.57 o 
   1   1  12      412.52      413.64      8.41 o 
   2   1  12      103.71      106.30      2.82 o 
   3   1  12        0.62        0.59      0.37 o 
  -5   2  12      120.32      123.70      2.39 o 
  -4   2  12        0.95        1.96      0.34 o 
  -3   2  12      119.12      120.35      2.61 o 
  -2   2  12       11.32       13.98      0.93 o 
  -1   2  12       34.15       36.19      1.54 o 
   0   2  12       25.63       26.35      1.23 o 
   1   2  12       32.99       35.49      1.41 o 
   2   2  12      152.39      136.94      3.44 o 
  -5   3  12        6.60        7.62      0.49 o 
  -4   3  12       36.26       34.79      1.23 o 
  -3   3  12       36.72       37.02      1.25 o 
  -2   3  12      141.20      142.28      3.83 o 
  -1   3  12       14.00       15.09      0.97 o 
   0   3  12      168.56      175.54      4.85 o 
   1   3  12      181.90      196.01     10.51 o 
  -4   4  12       57.62       61.15      1.75 o 
  -3   4  12       60.49       61.30      1.75 o 
  -2   4  12        0.13        0.23      0.37 o 
  -1   4  12        0.06        0.16      0.37 o 
   0   4  12        1.02        1.42      0.46 o 
  -1  -4  13       45.39       44.81      2.10 o 
   0  -4  13      485.74      516.88     17.22 o 
   1  -4  13       38.78       37.98      1.57 o 
   2  -4  13       36.32       39.18      1.60 o 
  -2  -3  13        0.31        0.94      0.36 o 
  -1  -3  13       41.19       41.75      1.69 o 
   0  -3  13      106.30      104.85      2.94 o 
   1  -3  13      211.08      206.20      4.79 o 
   2  -3  13       11.36       12.64      0.90 o 
   3  -3  13      104.40      113.87      3.37 o 
  -3  -2  13        2.09        1.72      0.41 o 
  -2  -2  13      106.29      115.80      3.63 o 
  -1  -2  13       38.23       39.08      1.59 o 
   0  -2  13      189.03      194.05      4.58 o 
   1  -2  13       32.60       30.78      2.39 o 
   2  -2  13        4.77        3.51      0.56 o 
   3  -2  13        0.37       -0.31      0.31 o 
  -3  -1  13       33.88       34.95      1.57 o 
  -2  -1  13       28.86       30.49      1.43 o 
  -1  -1  13        5.98        5.05      0.64 o 
   0  -1  13      234.93      240.93      5.44 o 
   1  -1  13       99.64      100.69      2.80 o 
   2  -1  13       23.47       20.35      1.57 o 
   3  -1  13       30.10       32.93      1.39 o 
  -4   0  13      299.35      321.33     11.41 o 
  -3   0  13        0.40        1.51      1.21 o 
  -2   0  13       66.70       63.29      2.68 o 
  -1   0  13      100.32      100.27      2.85 o 
   0   0  13       10.98       14.64      0.95 o 
   1   0  13       20.72       17.48      1.02 o 
   2   0  13       17.90       20.59      1.09 o 
  -4   1  13        0.05        0.20      0.46 o 
  -3   1  13       15.99       12.90      1.05 o 
  -2   1  13       15.45       18.89      1.60 o 
  -1   1  13      111.05      111.09      4.45 o 
   0   1  13      482.74      488.04      9.92 o 
   1   1  13        2.53        3.81      0.55 o 
  -3   2  13        0.57        0.62      0.62 o 
  -2   2  13       12.14       10.90      1.83 o 
  -1   2  13      238.03      255.27      6.74 o 
   0   2  13       19.38       21.33      1.15 o 
                                                 
